# Supplementary material for: Dogs of War: The Effect of War‐Inflicted Environmental Damage on Free‐Ranging Domestic Dogs
Source: Evol Appl. 2025 Dec 5;18(12):e70182. doi: 10.1111/eva.70182 (PMC12679485; doi:10.1111/eva.70182)
Supplement: Supplementary file 1 — Data S1: Supplemental experimental procedures. [file EVA-18-e70182-s001.zip]

Archive with 6 entries (6 files):
- eva70182-sup-0001-Supinfo.pdf
- eva70182-sup-0002-Data_file_S1.xlsx
- eva70182-sup-0003-Data_file_S2.xlsx
- eva70182-sup-0004-Video_S1.mp4
- IMG_6585.jpeg
- IMG_6586.jpeg
