# Supplementary material for: Dogs of War: The Effect of War‐Inflicted Environmental Damage on Free‐Ranging Domestic Dogs
Source: Evol Appl. 2025 Dec 5;18(12):e70182. doi: 10.1111/eva.70182 (PMC12679485; doi:10.1111/eva.70182)
Supplement: Supplementary file 1 — Data S1: Supplemental experimental procedures. [file EVA-18-e70182-s001.zip › eva70182-sup-0002-Data_file_S1.xlsx]

## Sheet: morphol. traits, age, diseases
ID	H_B	H_M	H_D	E_S	E_HF	E_F	E_HFS	E_HFF	E_C	HS_S	HS_HC	HS_C	HL_B	HL_S	HL_M	HL_L	CC1_T	CC1_BT	CC1_B	CC1_BL	CC1_AW	CC1_GR	CC2_BR	CC2_TR	CC2_N	WM_1	WM_2	WM_3	WM_4	WM_5	eye_dis	skin_dis	miss_brok_paw	wound_scar	oth_dis	A_J	A_A	A_O	zone
DI01	0	1	0	0	0	1	0	0	0	0	1	0	0	0	1	0	0	1	0	0	0	0	0	0	1	1	0	0	0	0	0	0	0	0	0	0	1	0	FL
DI02	0	1	0	0	0	0	1	0	0	1	0	0	0	0	1	0	0	1	0	0	0	0	0	0	1	1	0	0	0	0	0	0	0	0	0	1	0	0	FL
DI03	0	1	0	0	1	0	0	0	0	1	0	0	0	0	0	1	0	0	0	1	0	0	0	0	1	1	0	0	0	0	0	0	0	0	0	0	1	0	FL
DI04	0	1	0	0	1	0	0	0	0	1	0	0	0	0	1	0	1	0	0	0	0	0	0	0	1	1	0	0	0	0	0	0	0	0	0	0	1	0	FL
DI05	0	1	0	0	0	1	0	0	0	1	0	0	0	0	0	1	1	0	0	0	0	0	0	0	1	1	0	0	0	0	0	0	0	0	0	0	1	0	FL
DI07	0	1	0	0	0	1	0	0	0	1	0	0	0	0	1	0	1	0	0	0	0	0	0	0	1	1	0	0	0	0	0	0	0	0	0	0	1	0	FL
DI08	0	1	0	0	0	1	0	0	0	1	0	0	0	0	1	0	0	1	0	0	0	0	0	0	1	1	0	0	0	0	0	0	0	0	0	0	1	0	FL
DI09	0	1	0	0	0	0	1	0	0	1	0	0	0	0	1	0	0	1	0	0	0	0	0	0	1	0	1	0	0	0	0	0	0	0	0	0	1	0	FL
DI10	0	1	0	0	0	1	0	0	0	1	0	0	0	0	1	0	1	0	0	0	0	0	0	0	1	1	0	0	0	0	0	0	0	0	0	0	1	0	FL
DI11	0	1	0	0	1	0	0	0	0	1	0	0	0	0	1	0	0	1	0	0	0	0	0	0	1	1	0	0	0	0	0	0	0	0	0	1	0	0	FL
DI12	0	1	0	0	1	0	0	0	0	1	0	0	0	0	1	0	0	1	0	0	0	0	0	0	1	1	0	0	0	0	0	0	0	0	0	0	1	0	FL
DI13	0	1	0	0	0	1	0	0	0	1	0	0	0	0	1	0	1	0	0	0	0	0	0	0	1	1	0	0	0	0	0	0	0	0	0	1	0	0	FL
DI14	0	1	0	1	0	0	0	0	0	1	0	0	0	0	1	0	0	1	0	0	0	0	0	0	1	0	0	1	0	0	0	0	0	0	0	0	1	0	FL
DI15	0	1	0	1	0	0	0	0	0	1	0	0	0	0	1	0	1	0	0	0	0	0	0	0	1	0	1	0	0	0	0	0	0	0	0	1	0	0	FL
DI16	0	1	0	0	1	0	0	0	0	1	0	0	0	0	1	0	0	1	0	0	0	0	0	0	1	1	0	0	0	0	0	0	0	0	0	0	1	0	FL
DI17	0	1	0	1	0	0	0	0	0	1	0	0	0	0	1	0	0	1	0	0	0	0	0	0	1	1	0	0	0	0	0	0	0	0	0	0	1	0	FL
DI19	0	1	0	0	0	0	1	0	0	1	0	0	0	0	1	0	0	0	0	1	0	0	0	0	1	1	0	0	0	0	0	0	0	0	0	0	0	1	FL
DI20	0	1	0	0	0	0	1	0	0	1	0	0	0	0	1	0	1	0	0	0	0	0	0	0	1	1	0	0	0	0	0	0	0	0	0	0	1	0	FL
DI21	0	1	0	0	0	1	0	0	0	1	0	0	0	1	0	0	1	0	0	0	0	0	1	0	0	1	0	0	0	0	0	0	0	0	0	0	1	0	FL
DI22	0	1	0	0	0	1	0	0	0	1	0	0	0	0	1	0	0	0	1	0	0	0	0	0	1	0	0	0	1	0	0	0	0	0	0	1	0	0	FL
DI23	0	1	0	1	0	0	0	0	0	1	0	0	0	1	0	0	1	0	0	0	0	0	0	0	1	1	0	0	0	0	0	0	0	0	0	0	1	0	FL
DI24	0	1	0	0	0	1	0	0	0	1	0	0	0	0	1	0	1	0	0	0	0	0	0	0	1	0	1	0	0	0	0	0	0	0	0	1	0	0	FL
DI25	0	1	0	0	0	1	0	0	0	0	1	0	0	0	0	1	0	0	0	1	0	0	0	0	1	1	0	0	0	0	0	0	0	0	1	0	0	1	FL
DI26	0	1	0	0	1	0	0	0	0	1	0	0	0	0	1	0	1	0	0	0	0	0	0	0	1	0	0	1	0	0	0	0	0	0	0	1	0	0	FL
DI27	0	1	0	1	0	0	0	0	0	1	0	0	0	0	1	0	1	0	0	0	0	0	0	0	1	1	0	0	0	0	0	0	0	0	0	0	1	0	FL
DI28	0	1	0	0	1	0	0	0	0	1	0	0	0	0	1	0	0	0	0	1	0	0	0	0	1	1	0	0	0	0	0	0	0	0	0	0	1	0	FL
DI29	0	1	0	1	0	0	0	0	0	1	0	0	0	0	1	0	0	1	0	0	0	0	0	0	1	0	0	1	0	0	0	0	0	0	0	0	0	1	FL
DI30	0	1	0	1	0	0	0	0	0	1	0	0	0	0	1	0	1	0	0	0	0	0	0	0	1	0	1	0	0	0	0	0	0	0	0	0	1	0	FL
DI30#	0	1	0	1	0	0	0	0	0	1	0	0	0	0	1	0	0	1	0	0	0	0	0	0	1	1	0	0	0	0	0	0	0	0	0	0	0	1	FL
DI31	0	1	0	1	0	0	0	0	0	1	0	0	0	0	1	0	1	0	0	0	0	0	0	0	1	1	0	0	0	0	0	0	0	0	0	0	1	0	FL
DI33	0	1	0	1	0	0	0	0	0	1	0	0	0	1	0	0	0	1	0	0	0	0	0	0	1	1	0	0	0	0	0	0	0	0	0	0	1	0	FL
DI34	0	1	0	1	0	0	0	0	0	1	0	0	0	0	0	1	0	1	0	0	0	0	0	1	0	0	1	0	0	0	0	0	1	0	0	0	1	0	FL
DI35	0	1	0	1	0	0	0	0	0	1	0	0	0	0	1	0	1	0	0	0	0	0	0	0	1	0	0	1	0	0	0	0	0	0	0	0	1	0	FL
DI36	0	1	0	0	1	0	0	0	0	1	0	0	0	1	0	0	0	1	0	0	0	0	0	0	1	1	0	0	0	0	0	0	0	0	0	0	1	0	FL
DI37	0	1	0	1	0	0	0	0	0	1	0	0	0	0	0	1	1	0	0	0	0	0	0	0	1	1	0	0	0	0	0	0	0	0	0	0	1	0	FL
DI38	0	1	0	1	0	0	0	0	0	1	0	0	0	0	1	0	0	1	0	0	0	0	0	0	1	0	1	0	0	0	0	0	0	0	0	0	1	0	FL
DI39	0	1	0	1	0	0	0	0	0	1	0	0	0	0	1	0	1	0	0	0	0	0	0	0	1	1	0	0	0	0	0	0	0	0	0	0	1	0	FL
DI40	0	1	0	0	0	1	0	0	0	1	0	0	0	1	0	0	1	0	0	0	0	0	0	0	1	0	1	0	0	0	0	0	0	0	0	0	1	0	FL
5652	0	1	0	1	0	0	0	0	0	1	0	0	0	0	1	0	1	0	0	0	0	0	0	0	1	1	0	0	0	0	0	0	0	0	0	0	1	0	FL
9158	0	1	0	0	1	0	0	0	0	1	0	0	0	0	1	0	0	1	0	0	0	0	0	0	1	1	0	0	0	0	0	0	0	0	0	0	0	1	FL
9159	0	1	0	0	1	0	0	0	0	0	1	0	0	0	0	1	1	0	0	0	0	0	0	0	1	1	0	0	0	0	0	0	0	0	0	0	1	0	FL
9160_1	0	1	0	0	1	0	0	0	0	1	0	0	0	0	1	0	1	0	0	0	0	0	0	0	1	1	0	0	0	0	0	0	0	0	0	1	0	0	FL
9160_2	0	1	0	0	1	0	0	0	0	1	0	0	0	0	0	1	1	0	0	0	0	0	0	0	1	1	0	0	0	0	0	0	0	0	0	0	1	0	FL
9161	0	1	0	0	1	0	0	0	0	1	0	0	0	0	1	0	1	0	0	0	0	0	0	0	1	1	0	0	0	0	0	0	0	0	0	0	1	0	FL
9167	0	1	0	1	0	0	0	0	0	1	0	0	0	0	1	0	0	1	0	0	0	0	0	0	1	1	0	0	0	0	0	0	0	0	0	0	1	0	FL
5475_2	0	1	0	1	0	0	0	0	0	1	0	0	0	0	1	0	1	0	0	0	0	0	0	0	1	1	0	0	0	0	0	0	0	0	0	0	1	0	FL
5478_1	0	1	0	1	0	0	0	0	0	1	0	0	0	0	1	0	1	0	0	0	0	0	0	0	1	1	0	0	0	0	0	0	0	0	0	0	1	0	FL
5478_2	0	1	0	1	0	0	0	0	0	1	0	0	0	0	1	0	1	0	0	0	0	0	0	0	1	1	0	0	0	0	0	0	0	0	0	0	1	0	FL
5480	0	1	0	0	1	0	0	0	0	1	0	0	0	1	0	0	1	0	0	0	0	0	0	0	1	1	0	0	0	0	0	0	0	0	0	0	1	0	FL
5481_1	0	1	0	0	0	1	0	0	0	1	0	0	0	1	0	0	1	0	0	0	0	0	0	0	1	1	0	0	0	0	0	0	0	0	0	0	1	0	FL
5481_2	0	1	0	0	0	1	0	0	0	1	0	0	0	1	0	0	1	0	0	0	0	0	0	0	1	1	0	0	0	0	0	0	0	0	0	0	1	0	FL
5482	0	1	0	0	0	1	0	0	0	0	1	0	0	0	0	1	1	0	0	0	0	0	0	0	1	1	0	0	0	0	0	0	0	0	0	0	1	0	FL
5483	0	1	0	1	0	0	0	0	0	1	0	0	0	0	1	0	0	1	0	0	0	0	0	0	1	1	0	0	0	0	0	0	0	0	0	0	0	1	FL
5484	0	1	0	1	0	0	0	0	0	0	1	0	0	0	0	1	1	0	0	0	0	0	0	0	1	1	0	0	0	0	0	0	0	0	0	0	0	1	FL
5479_1	0	1	0	0	1	0	0	0	0	1	0	0	0	1	0	0	1	0	0	0	0	0	0	0	1	0	0	0	1	0	0	0	0	0	0	0	1	0	FL
5479_3	0	1	0	1	0	0	0	0	0	1	0	0	0	1	0	0	1	0	0	0	0	0	0	0	1	1	0	0	0	0	0	0	0	0	0	0	1	0	FL
5485 _1	0	1	0	0	1	0	0	0	0	1	0	0	0	0	0	1	0	1	0	0	0	0	0	0	1	1	0	0	0	0	0	0	0	0	0	0	1	0	FL
5485_2	0	1	0	1	0	0	0	0	0	1	0	0	0	0	1	0	0	1	0	0	0	0	0	0	1	1	0	0	0	0	0	0	0	0	0	0	1	0	FL
5485 _4	0	1	0	0	0	1	0	0	0	1	0	0	0	0	1	0	1	0	0	0	0	0	0	0	1	1	0	0	0	0	0	0	0	0	0	0	1	0	FL
5485_5	0	1	0	0	0	1	0	0	0	1	0	0	0	0	1	0	0	1	0	0	0	0	0	0	1	1	0	0	0	0	0	0	0	0	0	0	1	0	FL
5485_6	0	1	0	0	0	1	0	0	0	1	0	0	0	0	1	0	0	0	0	1	0	0	0	0	1	1	0	0	0	0	0	0	0	0	0	0	1	0	FL
1246_1_1249	0	1	0	1	0	0	0	0	0	1	0	0	0	0	1	0	1	0	0	0	0	0	0	0	1	1	0	0	0	0	0	0	0	0	0	0	1	0	FL
1246_2	0	1	0	1	0	0	0	0	0	1	0	0	0	0	1	0	0	0	0	1	0	0	0	0	1	1	0	0	0	0	0	0	0	0	0	0	1	0	FL
1247 _1_1248_1	0	1	0	0	1	0	0	0	0	1	0	0	0	0	1	0	0	1	0	0	0	0	0	0	1	1	0	0	0	0	0	0	0	0	0	0	1	0	FL
1247_2_1248_2	0	1	0	0	0	1	0	0	0	1	0	0	0	0	1	0	0	1	0	0	0	0	0	0	1	1	0	0	0	0	0	0	0	0	0	0	1	0	FL
1247_3 1248_3	0	1	0	0	1	0	0	0	0	1	0	0	0	0	1	0	1	0	0	0	0	0	0	0	1	1	0	0	0	0	0	0	0	0	0	0	1	0	FL
1247_4	0	1	0	0	1	0	0	0	0	1	0	0	0	0	1	0	1	0	0	0	0	0	0	0	1	1	0	0	0	0	0	0	0	0	0	0	1	0	FL
1249	0	1	0	1	0	0	0	0	0	1	0	0	0	0	1	0	1	0	0	0	0	0	0	0	1	1	0	0	0	0	0	0	0	0	0	0	1	0	FL
1877	0	1	0	1	0	0	0	0	0	1	0	0	0	0	1	0	1	0	0	0	0	0	0	0	1	1	0	0	0	0	0	0	0	0	0	0	1	0	FL
1823	0	1	0	0	1	0	0	0	0	1	0	0	0	0	1	0	0	1	0	0	0	0	0	0	1	1	0	0	0	0	0	0	0	0	0	0	1	0	FL
1822	0	1	0	1	0	0	0	0	0	1	0	0	0	0	1	0	0	1	0	0	0	0	0	0	1	1	0	0	0	0	0	0	0	0	0	0	1	0	FL
CH01	0	1	0	0	1	0	0	0	0	0	0	1	0	0	0	1	1	0	0	0	0	0	0	0	1	1	0	0	0	0	0	0	0	0	0	0	1	0	DT
CH02	0	1	0	0	1	0	0	0	0	1	0	0	0	0	0	1	0	1	0	0	0	0	0	0	1	1	0	0	0	0	0	0	0	0	0	0	0	1	DT
CH03	0	1	0	0	0	1	0	0	0	0	1	0	0	0	0	1	0	0	0	1	0	0	0	0	1	1	0	0	0	0	0	0	0	0	0	0	1	0	DT
CH04	1	0	0	0	0	1	0	0	0	0	1	0	0	0	0	1	1	0	0	0	0	0	0	0	1	1	0	0	0	0	0	0	0	0	0	0	1	0	DT
CH05	0	1	0	1	0	0	0	0	0	1	0	0	0	0	1	0	1	0	0	0	0	0	0	0	1	0	0	0	1	0	0	1	0	0	0	0	1	0	DT
CH06	1	0	0	0	0	1	0	0	0	1	0	0	0	1	0	0	0	1	0	0	0	0	0	0	1	0	0	1	0	0	0	0	0	0	0	0	1	0	DT
CH07	0	1	0	1	0	0	0	0	0	1	0	0	0	0	1	0	0	1	0	0	0	0	0	0	1	0	1	0	0	0	0	0	0	0	0	0	1	0	DT
CH08	0	1	0	0	0	1	0	0	0	1	0	0	0	1	0	0	1	0	0	0	0	0	0	0	1	0	0	0	1	0	0	0	0	0	0	0	1	0	DT
CH09	0	1	0	0	0	1	0	0	0	1	0	0	0	0	1	0	1	0	0	0	0	0	0	0	1	0	0	0	1	0	0	0	0	0	0	0	1	0	DT
CH10	0	1	0	1	0	0	0	0	0	1	0	0	0	0	1	0	1	0	0	0	0	0	0	0	1	1	0	0	0	0	0	0	0	0	0	0	1	0	DT
CH11	0	1	0	1	0	0	0	0	0	1	0	0	0	0	1	0	0	0	0	1	0	0	0	0	1	1	0	0	0	0	0	0	0	0	0	0	1	0	DT
CH12	0	1	0	1	0	0	0	0	0	1	0	0	0	0	1	0	0	0	0	1	0	0	0	0	1	0	0	0	1	0	0	0	0	0	0	0	1	0	DT
CH13	0	1	0	0	0	1	0	0	0	1	0	0	0	0	1	0	1	0	0	0	0	0	0	0	1	0	1	0	0	0	0	0	0	0	0	0	1	0	DT
CH14	0	1	0	1	0	0	0	0	0	1	0	0	0	0	1	0	1	0	0	0	0	0	0	0	1	0	1	0	0	0	0	0	0	0	0	0	0	1	DT
CH15	0	1	0	0	0	0	1	0	0	0	1	0	0	0	0	1	0	1	0	0	0	0	0	0	1	0	1	0	0	0	0	0	0	0	0	0	1	0	DT
CH16	0	1	0	1	0	0	0	0	0	1	0	0	0	0	1	0	1	0	0	0	0	0	0	0	1	0	1	0	0	0	0	0	0	0	0	0	1	0	DT
CH18	0	1	0	0	0	0	1	0	0	1	0	0	0	0	1	0	1	0	0	0	0	0	0	0	1	1	0	0	0	0	0	0	0	0	0	0	1	0	DT
CH19	0	1	0	1	0	0	0	0	0	1	0	0	0	0	1	0	0	1	0	0	0	0	0	0	1	1	0	0	0	0	0	0	0	0	0	0	1	0	DT
CH20	0	1	0	1	0	0	0	0	0	1	0	0	0	0	1	0	1	0	0	0	0	0	0	0	1	1	0	0	0	0	0	0	0	0	0	0	1	0	DT
CH21	0	1	0	1	0	0	0	0	0	1	0	0	0	0	1	0	1	0	0	0	0	0	0	0	1	1	0	0	0	0	0	0	0	0	0	0	1	0	DT
CH22	0	1	0	1	0	0	0	0	0	1	0	0	0	0	1	0	1	0	0	0	0	0	0	0	1	1	0	0	0	0	0	0	0	0	0	0	1	0	DT
CH24	0	1	0	1	0	0	0	0	0	1	0	0	0	0	1	0	1	0	0	0	0	0	0	0	1	0	1	0	0	0	0	0	0	0	0	0	1	0	DT
CH25	0	1	0	0	0	1	0	0	0	1	0	0	0	0	1	0	0	1	0	0	0	0	0	0	1	1	0	0	0	0	0	0	0	0	0	0	1	0	DT
CH26	0	1	0	1	0	0	0	0	0	1	0	0	0	0	1	0	0	1	0	0	0	0	0	0	1	1	0	0	0	0	0	0	0	0	0	0	1	0	DT
CH27	0	1	0	1	0	0	0	0	0	1	0	0	0	0	1	0	1	0	0	0	0	0	0	0	1	1	0	0	0	0	0	0	0	0	0	0	1	0	DT
CH28	0	1	0	1	0	0	0	0	0	1	0	0	0	0	1	0	0	1	0	0	0	0	0	0	1	1	0	0	0	0	0	0	0	0	0	0	1	0	DT
CH29	0	1	0	0	1	0	0	0	0	1	0	0	0	0	1	0	0	1	0	0	0	0	0	1	0	1	0	0	0	0	0	0	0	0	0	0	1	0	DT
CH30	0	1	0	1	0	0	0	0	0	1	0	0	0	0	1	0	1	0	0	0	0	0	0	0	1	1	0	0	0	0	0	0	0	0	0	0	1	0	DT
CH31	0	1	0	1	0	0	0	0	0	1	0	0	0	0	1	0	1	0	0	0	0	0	0	0	1	1	0	0	0	0	0	0	0	0	0	0	1	0	DT
CH32	0	1	0	1	0	0	0	0	0	1	0	0	0	0	1	0	0	0	0	1	0	0	0	0	1	1	0	0	0	0	0	0	0	0	0	0	1	0	DT
CH33	0	1	0	0	1	0	0	0	0	1	0	0	0	0	1	0	1	0	0	0	0	0	0	0	1	1	0	0	0	0	0	0	0	0	0	0	1	0	DT
CH34	0	1	0	1	0	0	0	0	0	1	0	0	0	0	1	0	0	1	0	0	0	0	0	0	1	1	0	0	0	0	0	0	0	0	0	0	1	0	DT
CH35	0	1	0	1	0	0	0	0	0	1	0	0	0	0	1	0	1	0	0	0	0	0	0	0	1	1	0	0	0	0	0	0	0	0	0	0	0	1	DT
CH36	0	1	0	0	0	1	0	0	0	1	0	0	0	1	0	0	1	0	0	0	0	0	0	0	1	1	0	0	0	0	0	0	0	0	0	0	1	0	DT
CH37	0	1	0	1	0	0	0	0	0	1	0	0	0	1	0	0	0	1	0	0	0	0	0	0	1	0	0	0	1	0	0	0	0	0	0	0	1	0	DT
CH38	1	0	0	1	0	0	0	0	0	0	1	0	0	0	0	1	1	0	0	0	0	0	0	0	1	0	1	0	0	0	0	0	0	0	0	0	1	0	DT
CH39	0	1	0	0	0	1	0	0	0	1	0	0	0	1	0	0	0	1	0	0	0	0	0	0	1	1	0	0	0	0	0	0	0	0	0	0	1	0	DT
CH40	0	1	0	1	0	0	0	0	0	1	0	0	0	0	1	0	1	0	0	0	0	0	0	0	1	0	1	0	0	0	0	0	0	0	0	0	1	0	DT
CH41	0	1	0	1	0	0	0	0	0	1	0	0	0	1	0	0	0	1	0	0	0	0	0	0	1	1	0	0	0	0	0	0	0	0	0	0	1	0	DT
CH42	0	1	0	1	0	0	0	0	0	0	0	0	0	1	0	0	0	1	0	0	0	0	0	0	1	1	0	0	0	0	0	0	0	0	0	0	0	1	DT
CH43	0	1	0	0	0	0	0	0	1	1	0	0	0	0	1	0	1	0	0	0	0	0	0	0	1	0	0	0	1	0	0	0	0	0	0	0	1	0	DT
CH44	0	1	0	1	0	0	0	0	0	0	1	0	0	0	0	1	1	0	0	0	0	0	0	0	1	1	0	0	0	0	0	0	0	0	0	0	1	0	DT
CH45	0	1	0	1	0	0	0	0	0	1	0	0	0	1	0	0	0	0	0	1	0	0	0	1	0	0	0	0	0	1	0	0	0	0	0	0	1	0	DT
CH46	1	0	0	1	0	0	0	0	0	1	0	0	0	1	0	0	1	0	0	0	0	0	0	0	1	1	0	0	0	0	0	0	0	0	0	0	1	0	DT
CH47	0	1	0	1	0	0	0	0	0	1	0	0	0	0	1	0	1	0	0	0	0	0	0	0	1	1	0	0	0	0	0	0	0	0	0	0	1	0	DT
CH48	0	1	0	1	0	0	0	0	0	1	0	0	0	0	1	0	1	0	0	0	0	0	0	0	1	0	1	0	0	0	0	0	0	0	0	0	1	0	DT
CH49	0	1	0	1	0	0	0	0	0	1	0	0	0	0	1	0	0	0	0	1	0	0	0	0	1	1	0	0	0	0	0	0	0	0	0	0	1	0	DT
CH50	0	1	0	1	0	0	0	0	0	1	0	0	0	0	1	0	0	1	0	0	0	0	0	0	1	0	1	0	0	0	0	0	0	0	0	0	1	0	DT
CH51	0	1	0	0	0	1	0	0	0	1	0	0	0	0	1	0	0	0	0	1	0	0	0	0	1	1	0	0	0	0	0	0	0	0	0	0	1	0	DT
CH52	0	1	0	1	0	0	0	0	0	1	0	0	0	0	1	0	0	1	0	0	0	0	0	0	1	1	0	0	0	0	0	0	0	0	0	0	1	0	DT
CH53	0	1	0	0	1	0	0	0	0	1	0	0	0	0	1	0	1	0	0	0	0	0	0	0	1	0	1	0	0	0	0	0	0	0	0	0	1	0	DT
CH55	0	1	0	1	0	0	0	0	0	1	0	0	0	0	1	0	0	0	0	1	0	0	0	1	0	0	0	0	1	0	0	0	0	0	0	1	0	0	DT
CH56	0	1	0	1	0	0	0	0	0	1	0	0	0	0	1	0	1	0	0	0	0	0	0	0	1	0	1	0	0	0	0	0	0	0	0	0	1	0	DT
CH57	0	1	0	0	0	1	0	0	0	1	0	0	0	0	0	1	0	0	0	1	0	0	0	0	1	1	0	0	0	0	0	0	0	0	0	0	1	0	DT
CH58	0	1	0	1	0	0	0	0	0	1	0	0	0	0	1	0	0	1	0	0	0	0	0	0	1	0	0	0	0	0	0	0	0	0	0	0	1	0	DT
CH59	0	1	0	1	0	0	0	0	0	1	0	0	0	0	1	0	0	1	0	0	0	0	0	1	0	1	0	0	0	0	0	0	0	0	0	0	1	0	DT
CH60	0	1	0	1	0	0	0	0	0	1	0	0	0	0	1	0	1	0	0	0	0	0	0	0	1	0	1	0	0	0	0	0	0	0	0	0	1	0	DT
CH61	0	1	0	0	0	1	0	0	0	1	0	0	0	0	1	0	0	1	0	0	0	0	0	0	1	1	0	0	0	0	0	0	0	0	0	0	1	0	DT
CH62	0	1	0	0	0	1	0	0	0	1	0	0	0	1	0	0	1	0	0	0	0	0	0	0	1	1	0	0	0	0	0	0	0	0	0	0	1	0	DT
CH63	0	1	0	1	0	0	0	0	0	1	0	0	0	0	1	0	0	1	0	0	0	0	0	0	1	1	0	0	0	0	0	0	0	0	0	0	1	0	DT
CH64	0	1	0	0	1	0	0	0	0	1	0	0	0	0	1	0	0	1	0	0	0	0	0	0	1	1	0	0	0	0	0	0	0	0	0	0	1	0	DT
CH65	0	1	0	1	0	0	0	0	0	1	0	0	0	0	1	0	0	1	0	0	0	0	0	0	1	1	0	0	0	0	0	0	0	0	0	0	1	0	DT
CH66	0	1	0	1	0	0	0	0	0	1	0	0	0	0	1	0	0	1	0	0	0	0	0	0	1	1	0	0	0	0	0	0	0	0	0	0	1	0	DT
CH67	0	1	0	1	0	0	0	0	0	1	0	0	0	0	1	0	1	0	0	0	0	0	0	0	1	0	1	0	0	0	0	0	0	0	0	0	1	0	DT
CH68	0	1	0	1	0	0	0	0	0	1	0	0	0	0	1	0	1	0	0	0	0	0	0	0	1	0	1	0	0	0	0	0	0	0	0	0	1	0	DT
CH69	0	1	0	0	1	0	0	0	0	1	0	0	0	0	1	0	0	1	0	0	0	0	0	0	1	0	1	0	0	0	0	0	0	0	0	0	1	0	DT
CH70	0	1	0	0	0	1	0	0	0	1	0	0	0	0	1	0	0	1	0	0	0	0	0	0	1	1	0	0	0	0	0	0	0	0	0	0	1	0	DT
CH71	0	1	0	0	1	0	0	0	0	1	0	0	0	0	1	0	0	1	0	0	0	0	0	0	1	0	1	0	0	0	0	0	0	0	0	0	1	0	DT
CH72	0	1	0	1	0	0	0	0	0	1	0	0	0	0	1	0	0	1	0	0	0	0	0	0	1	0	1	0	0	0	0	0	0	0	0	0	1	0	DT
CH73	0	1	0	0	0	1	0	0	0	1	0	0	0	0	1	0	1	0	0	0	0	0	0	0	1	1	0	0	0	0	0	0	0	0	0	0	1	0	DT
CH74	0	1	0	1	0	0	0	0	0	1	0	0	0	0	1	0	1	0	0	0	0	0	0	0	1	0	1	0	0	0	0	0	0	0	0	0	1	0	DT
CH75	0	1	0	1	0	0	0	0	0	1	0	0	0	0	1	0	1	0	0	0	0	0	0	0	1	1	0	0	0	0	0	0	0	0	0	0	1	0	DT
CH76	0	1	0	1	0	0	0	0	0	1	0	0	0	1	0	0	1	0	0	0	0	0	0	0	1	1	0	0	0	0	0	0	0	0	0	0	1	0	DT
CH78	0	1	0	1	0	0	0	0	0	1	0	0	0	0	1	0	1	0	0	0	0	0	0	0	1	1	0	0	0	0	0	0	0	0	0	0	1	0	DT
CH80	0	1	0	1	0	0	0	0	0	1	0	0	0	1	0	0	0	0	0	1	0	0	0	0	1	1	0	0	0	0	0	0	0	0	0	0	1	0	DT
CH81	1	0	0	0	0	1	0	0	0	0	1	0	0	0	0	1	0	1	0	0	0	0	0	0	1	1	0	0	0	0	0	0	0	0	0	0	1	0	DT
CH82	0	1	0	1	0	0	0	0	0	1	0	0	0	0	0	1	0	0	0	1	0	0	0	0	1	1	0	0	0	0	0	0	0	0	0	0	1	0	DT
CH83	0	1	0	1	0	0	0	0	0	1	0	0	0	0	1	0	1	0	0	0	0	0	0	0	1	1	0	0	0	0	0	0	0	0	0	0	0	1	DT
CH85	0	1	0	1	0	0	0	0	0	1	0	0	0	0	1	0	1	0	0	0	0	0	0	0	1	1	0	0	0	0	0	0	0	0	0	1	0	0	DT
CH86	0	1	0	1	0	0	0	0	0	1	0	0	0	0	1	0	0	1	0	0	0	0	0	0	1	1	0	0	0	0	0	0	0	0	0	1	0	0	DT
CH87	0	1	0	1	0	0	0	0	0	0	0	1	0	0	0	1	0	0	0	1	0	0	0	0	1	1	0	0	0	0	0	0	0	0	1	0	1	0	DT
CH88	0	1	0	1	0	0	0	0	0	1	0	0	0	0	1	0	1	0	0	0	0	0	0	0	1	1	0	0	0	0	0	0	0	0	0	0	1	0	DT
CH89	0	1	0	0	0	1	0	0	0	0	1	0	0	0	0	1	0	0	1	0	0	0	0	1	0	0	1	0	0	0	0	0	0	0	0	0	1	0	DT
CH90	0	1	0	0	1	0	0	0	0	1	0	0	0	0	1	0	1	0	0	0	0	0	0	0	1	1	0	0	0	0	0	0	0	0	0	1	0	0	DT
CH91	0	1	0	1	0	0	0	0	0	1	0	0	0	0	1	0	1	0	0	0	0	0	0	0	1	1	0	0	0	0	0	0	0	0	0	1	0	0	DT
CH92	1	0	0	1	0	0	0	0	0	1	0	0	0	0	0	1	1	0	0	0	0	0	0	0	1	1	0	0	0	0	0	0	0	0	0	0	1	0	DT
CH93	1	0	0	1	0	0	0	0	0	1	1	0	0	0	0	1	1	0	0	0	0	0	0	0	1	1	0	0	0	0	0	0	0	0	0	0	1	0	DT
CH94	0	1	0	0	1	0	0	0	0	1	0	0	0	1	0	0	1	0	0	0	0	0	0	0	1	0	1	0	0	0	0	0	0	0	0	0	1	0	DT
CH95	0	1	0	0	1	0	0	0	0	1	0	0	0	0	1	0	1	0	0	0	0	0	0	0	1	0	1	0	0	0	0	0	0	0	0	0	1	0	DT
CH96	0	1	0	1	0	0	0	0	0	1	0	0	0	0	1	0	1	0	0	0	0	0	0	0	1	0	1	0	0	0	0	0	0	0	0	0	1	0	DT
CH97	0	1	0	1	0	0	0	0	0	1	0	0	0	0	1	0	1	0	0	0	0	0	0	0	1	0	1	0	0	0	0	0	0	0	0	1	0	0	DT
CH99	0	1	0	1	0	0	0	0	0	1	0	0	0	0	1	0	1	0	0	0	0	0	0	1	0	1	0	0	0	0	0	0	0	0	0	0	0	1	DT
H01	0	1	0	0	1	0	0	0	0	1	0	0	0	0	1	0	1	0	0	0	0	0	0	0	1	1	0	0	0	0	0	0	0	0	0	0	1	0	DT
H02	0	1	0	1	0	0	0	0	0	1	0	0	0	0	1	0	1	0	0	0	0	0	0	0	1	1	0	0	0	0	0	0	0	0	0	1	0	0	DT
H03	0	1	0	0	0	1	0	0	0	1	0	0	0	0	1	0	0	1	0	0	0	0	0	0	1	1	0	0	0	0	0	0	0	0	0	1	0	0	DT
H04	0	1	0	1	0	0	0	0	0	1	0	0	0	0	1	0	0	1	0	0	0	0	0	0	1	1	0	0	0	0	0	0	0	0	0	0	1	0	DT
H05	1	0	0	0	0	1	0	0	0	1	0	0	0	1	0	0	1	0	0	0	0	0	0	0	1	1	0	0	0	0	0	0	0	0	0	0	1	0	DT
H06	0	1	0	1	0	0	0	0	0	1	0	0	0	0	1	0	0	1	0	0	0	0	0	1	0	0	1	0	0	0	0	0	0	0	0	0	1	0	DT
H07	0	1	0	1	0	0	0	0	0	1	0	0	0	0	1	0	0	1	0	0	0	0	0	1	0	0	1	0	0	0	0	0	0	0	0	0	1	0	DT
H08	0	1	0	1	0	0	0	0	0	1	0	0	0	0	1	0	1	0	0	0	0	0	0	0	1	0	1	0	0	0	0	0	0	0	0	0	1	0	DT
H09	0	1	0	1	0	0	0	0	0	1	0	0	0	0	1	0	0	1	0	0	0	0	0	0	1	1	0	0	0	0	0	0	0	0	0	0	1	0	DT
H10	0	1	0	1	0	0	0	0	0	1	0	0	0	0	1	0	1	0	0	0	0	0	0	0	1	1	0	0	0	0	0	0	0	0	0	0	1	0	DT
H11	0	1	0	0	1	0	0	0	0	1	0	0	0	0	1	0	0	1	0	0	0	0	0	0	1	1	0	0	0	0	0	0	0	0	0	0	1	0	DT
H12	0	1	0	1	0	0	0	0	0	1	0	0	0	0	1	0	0	1	0	0	0	0	0	0	1	1	0	0	0	0	0	0	0	0	0	1	0	0	DT
H13	0	1	0	1	0	0	0	0	0	1	0	0	0	0	1	0	1	0	0	0	0	0	0	0	1	1	0	0	0	0	0	0	0	1	0	1	0	0	DT
H14	0	1	0	1	0	0	0	0	0	1	0	0	0	1	0	0	0	0	0	1	0	0	0	0	1	1	0	0	0	0	0	0	0	0	0	0	1	0	DT
H15	0	1	0	1	0	0	0	0	0	1	0	0	0	0	1	0	0	1	0	0	0	0	0	0	1	1	0	0	0	0	0	0	0	0	0	0	0	1	DT
H16	0	1	0	1	0	0	0	0	0	1	0	0	0	0	1	0	0	0	0	1	0	0	0	1	0	0	1	0	0	0	0	0	0	0	0	0	1	0	DT
H18	0	1	0	1	0	0	0	0	0	1	0	0	0	0	1	0	0	1	0	0	0	0	0	0	1	1	0	0	0	0	0	0	0	0	0	0	1	0	DT
H19	0	1	0	1	0	0	0	0	0	1	0	0	0	0	1	0	0	1	0	0	0	0	0	0	1	1	0	0	0	0	0	0	0	0	0	0	1	0	DT
H20	0	1	0	1	0	0	0	0	0	1	0	0	0	0	1	0	1	0	0	0	0	0	0	0	1	1	0	0	0	0	0	0	0	0	0	0	1	0	DT
H21	0	1	0	1	0	0	0	0	0	1	0	0	0	0	1	0	0	1	0	0	0	0	0	0	1	1	0	0	0	0	0	0	0	0	0	0	1	0	DT
H22	0	1	0	1	0	0	0	0	0	1	0	0	0	0	1	0	1	0	0	0	0	0	0	0	1	1	0	0	0	0	0	0	0	0	0	0	1	0	DT
H23	0	1	0	1	0	0	0	0	0	1	0	0	0	0	1	0	0	1	0	0	0	0	0	0	1	0	0	1	0	0	0	0	0	0	0	0	1	0	DT
H24	0	1	0	0	1	0	0	0	0	1	0	0	0	0	1	0	0	1	0	0	0	0	0	0	1	1	0	0	0	0	0	0	0	0	0	0	1	0	DT
H25	0	1	0	0	0	0	1	0	0	1	0	0	0	0	1	0	1	0	0	0	0	0	0	0	1	0	0	0	1	0	0	0	0	0	0	0	1	0	DT
H26	0	1	0	1	0	0	0	0	0	1	0	0	0	0	1	0	1	0	0	0	0	0	0	0	1	0	1	0	0	0	0	0	0	0	0	0	1	0	DT
H27	0	1	0	0	0	1	0	0	0	1	0	0	0	0	1	0	0	1	0	0	0	0	0	0	1	1	0	0	0	0	0	0	0	0	0	0	1	0	DT
H28	0	1	0	0	0	1	0	0	0	1	0	0	0	0	1	0	1	0	0	0	0	0	0	0	1	1	0	0	0	0	0	0	0	0	0	0	1	0	DT
H29	0	1	0	0	0	0	0	0	0	1	0	0	0	0	1	0	1	0	0	0	0	0	0	0	1	1	0	0	0	0	0	0	0	0	0	0	1	0	DT
H30	0	1	0	0	0	0	1	0	0	1	0	0	0	0	1	0	0	1	0	0	0	0	0	0	1	1	0	0	0	0	0	0	0	0	0	0	1	0	DT
H31	0	1	0	1	0	0	0	0	0	1	0	0	0	0	1	0	1	0	0	0	0	0	0	0	1	1	0	0	0	0	0	0	0	0	0	0	1	0	DT
H32	0	1	0	0	0	1	0	0	0	1	0	0	0	0	1	0	0	1	0	0	0	0	0	0	1	1	0	0	0	0	0	0	0	0	0	0	1	0	DT
H33	0	1	0	1	0	0	0	0	0	1	0	0	0	0	1	0	0	1	0	0	0	0	0	0	1	1	0	0	0	0	0	0	0	0	0	0	1	0	DT
H34	0	1	0	1	0	0	0	0	0	1	0	0	0	0	1	0	1	0	0	0	0	0	0	0	1	1	0	0	0	0	0	0	0	0	0	0	1	0	DT
H35	0	1	0	0	0	1	0	0	0	1	0	0	0	1	0	0	1	0	0	0	0	0	0	0	1	1	0	0	0	0	0	0	0	0	0	0	1	0	DT
H36	0	1	0	1	0	0	0	0	0	1	0	0	0	0	1	0	1	0	0	0	0	0	1	0	0	1	0	0	0	0	0	0	0	0	0	1	0	0	DT
H37	0	1	0	0	1	0	0	0	0	1	0	0	0	0	1	0	1	0	0	0	0	0	0	0	1	1	0	0	0	0	0	0	0	0	0	1	0	0	DT
H38	0	1	0	1	0	0	0	0	0	1	0	0	0	0	1	0	1	0	0	0	0	0	0	0	1	1	0	0	0	0	0	0	0	0	0	1	0	0	DT
H39	0	1	0	1	0	0	0	0	0	1	0	0	0	0	1	0	1	0	0	0	0	0	0	0	1	1	0	0	0	0	0	0	0	0	0	1	0	0	DT
H40	0	1	0	0	0	0	1	0	0	1	0	0	0	0	1	0	1	0	0	0	0	0	0	0	1	1	0	0	0	0	0	0	0	0	0	1	0	0	DT
ZA100	0	1	0	0	1	0	0	0	0	1	0	0	0	0	1	0	0	1	0	0	0	0	0	0	1	1	0	0	0	0	0	0	0	0	0	0	0	1	DT
ZA101	0	1	0	0	0	1	0	0	0	1	0	0	0	1	0	0	0	0	0	1	0	0	0	0	1	1	0	0	0	0	0	0	0	0	0	0	1	0	DT
ZA102	0	1	0	0	1	0	0	0	0	1	0	0	0	1	0	0	0	1	0	0	0	0	0	0	1	1	0	0	0	0	0	0	0	0	0	0	1	0	DT
ZA103	0	1	0	0	0	1	0	0	0	1	0	0	0	1	0	0	1	0	0	0	0	0	0	0	1	1	0	0	0	0	0	0	0	0	0	0	0	1	DT
ZA104	0	1	0	1	0	0	0	0	0	1	0	0	0	0	1	0	1	0	0	0	0	0	0	0	1	1	0	0	0	0	0	0	0	0	0	0	1	0	DT
ZA105	0	1	0	0	1	0	0	0	0	1	0	0	0	0	1	0	1	0	0	0	0	0	0	0	1	1	0	0	0	0	0	0	1	0	0	0	1	0	DT
ZA106	0	1	0	1	0	0	0	0	0	1	0	0	0	0	1	0	1	0	0	0	0	0	0	0	1	1	0	0	0	0	0	0	0	0	0	0	1	0	DT
ZA107	0	1	0	0	0	1	0	0	0	1	0	0	0	0	1	0	1	0	0	0	0	0	0	0	1	1	0	0	0	0	0	0	0	0	0	0	1	0	DT
ZA108	0	1	0	0	1	0	0	0	0	1	0	0	0	0	1	0	0	1	0	0	0	0	0	0	1	1	0	0	0	0	0	0	0	0	0	0	0	1	DT
ZA109	0	1	0	0	0	1	0	0	0	0	1	0	0	0	0	1	0	1	0	0	0	0	0	0	1	1	0	0	0	0	0	0	0	0	0	0	1	0	DT
ZA110	0	1	0	0	0	0	0	1	0	1	0	0	0	1	0	0	1	0	0	0	0	0	0	0	1	1	0	0	0	0	0	0	0	0	0	0	1	0	DT
ZA111	0	1	0	0	1	0	0	0	0	1	0	0	0	0	1	0	0	1	0	0	0	0	0	0	1	1	0	0	0	0	0	0	0	0	0	0	0	1	DT
ZA112	0	1	0	1	0	0	0	0	0	1	0	0	0	0	1	0	0	0	0	1	0	0	0	0	1	1	0	0	0	0	0	0	0	0	0	0	1	0	DT
ZA113	0	1	0	1	0	0	0	0	0	1	0	0	0	0	1	0	1	0	0	0	0	0	0	0	1	1	0	0	0	0	0	0	0	0	0	0	1	0	DT
ZA114	0	1	0	0	0	1	0	0	0	1	0	0	0	1	0	0	0	0	0	1	0	0	0	0	1	1	0	0	0	0	1	0	0	0	0	0	1	0	DT
ZA115	0	1	0	1	0	0	0	0	0	0	1	0	0	0	0	1	0	1	0	0	0	0	0	0	1	1	0	0	0	0	0	0	1	0	0	0	1	0	DT
ZA116	0	1	0	0	1	0	0	0	0	1	0	0	0	0	1	0	1	0	0	0	0	0	0	0	1	1	0	0	0	0	0	0	1	0	0	0	1	0	DT
ZA117	0	1	0	0	1	0	0	0	0	1	0	0	0	0	0	1	1	0	0	0	0	0	0	0	1	0	0	0	1	0	0	0	0	0	0	0	1	0	DT
ZA118	0	1	0	1	0	0	0	0	0	1	0	0	0	0	1	0	0	1	0	0	0	0	0	0	1	1	0	0	0	0	0	0	0	0	0	0	0	1	DT
ZA119	0	1	0	0	1	0	0	0	0	1	0	0	0	1	0	0	1	0	0	0	0	0	0	0	1	0	0	0	1	0	0	0	0	0	0	0	1	0	DT
ZA120	0	1	0	0	0	1	0	0	0	1	0	0	0	1	0	0	0	0	1	0	0	0	0	0	1	1	0	0	0	0	0	0	0	0	0	1	0	0	DT
ZA121	0	1	0	0	0	1	0	0	0	1	0	0	0	0	1	0	0	0	0	1	0	0	0	1	0	0	1	0	0	0	0	0	0	0	0	1	0	0	DT
ZA122	0	1	0	1	0	0	0	0	0	1	0	0	0	0	1	0	1	0	0	0	0	0	0	0	1	1	0	0	0	0	0	0	0	0	0	0	1	0	DT
ZA123	0	1	0	0	1	0	0	0	0	1	0	0	0	1	0	0	0	1	0	0	0	0	0	0	1	1	0	0	0	0	0	0	0	0	0	1	0	0	DT
ZA124	0	1	0	0	0	1	0	0	0	1	0	0	0	1	0	0	0	0	0	1	0	0	0	0	1	1	0	0	0	0	0	0	0	0	0	1	0	0	DT
ZA125	0	1	0	0	0	1	0	0	0	1	0	0	0	1	0	0	0	0	0	1	0	0	0	0	1	1	0	0	0	0	0	0	0	0	0	1	0	0	DT
ZA126	0	1	0	0	0	1	0	0	0	1	0	0	0	1	0	0	0	0	0	1	0	0	0	0	1	1	0	0	0	0	0	0	0	0	0	1	0	0	DT
ZA127	0	1	0	0	0	1	0	0	0	1	0	0	0	0	1	0	1	0	0	0	0	0	0	0	1	1	0	0	0	0	0	0	0	0	0	0	1	0	DT
ZA128	0	1	0	0	0	1	0	0	0	1	0	0	0	0	1	0	0	1	0	0	0	0	0	1	0	0	1	0	0	0	0	0	0	0	0	0	1	0	DT
ZA129	0	1	0	0	0	1	0	0	0	1	0	0	0	1	0	0	1	0	0	0	0	0	0	0	1	1	0	0	0	0	0	0	0	0	0	0	1	0	DT
ZA130	0	1	0	0	0	1	0	0	0	1	0	0	0	0	1	0	1	0	0	0	0	0	0	0	1	0	0	0	1	0	0	0	1	0	0	0	1	0	DT
ZA131	0	1	0	0	1	0	0	0	0	1	0	0	0	0	1	0	1	0	0	0	0	0	0	0	1	1	0	0	0	0	0	0	0	0	0	0	1	0	DT
ZA132	0	1	0	0	1	0	0	0	0	1	0	0	0	0	1	0	1	0	0	0	0	0	0	0	1	1	0	0	0	0	0	0	0	1	0	0	0	1	DT
ZA132_(2)	0	1	0	0	0	1	0	0	0	1	0	0	0	1	0	0	1	0	0	0	0	0	0	0	1	1	0	0	0	0	0	0	0	0	0	0	1	0	DT
ZA133	0	1	0	0	0	0	0	0	1	1	0	0	0	1	0	0	1	0	0	0	0	0	0	0	1	0	0	0	1	0	0	0	0	0	0	0	0	1	DT
ZA134	0	1	0	0	1	0	0	0	0	1	0	0	0	1	0	0	1	0	0	0	0	0	0	0	1	1	0	0	0	0	0	0	0	0	0	0	1	0	DT
ZA136	0	1	0	0	0	1	0	0	0	1	0	0	0	0	0	1	0	0	0	1	0	0	0	1	0	0	0	1	0	0	0	0	0	0	0	0	1	0	DT
ZA137	0	1	0	0	0	0	1	0	0	1	0	0	0	0	1	0	1	0	0	0	0	0	0	0	1	0	1	0	0	0	0	0	0	0	0	0	1	0	DT
ZA138	0	1	0	0	0	1	0	0	0	1	0	0	0	0	1	0	0	1	0	0	0	0	0	0	1	1	0	0	0	0	0	0	0	0	0	0	1	0	DT
ZA139	0	1	0	0	0	1	0	0	0	1	0	0	0	0	1	0	1	0	0	0	0	0	0	0	1	1	0	0	0	0	0	0	0	0	0	0	1	0	DT
ZA140	0	1	0	0	1	0	0	0	0	1	0	0	0	0	1	0	1	0	0	0	0	0	0	0	1	1	0	0	0	0	0	0	1	0	0	0	1	0	DT
ZA141	0	1	0	1	0	0	0	0	0	1	0	0	0	0	1	0	1	0	0	0	0	0	0	0	1	1	0	0	0	0	0	0	0	0	0	0	1	0	DT
ZA142	0	1	0	0	0	0	1	0	0	1	0	0	0	0	1	0	1	0	0	0	0	0	0	0	1	1	0	0	0	0	0	0	0	0	0	0	0	1	DT
ZA143	0	1	0	0	0	1	0	0	0	1	0	0	0	0	0	1	0	1	0	0	0	0	0	0	1	1	0	0	0	0	0	0	0	0	0	0	1	0	DT
ZA144	0	1	0	0	0	1	0	0	0	1	0	0	0	1	0	0	0	0	0	1	0	0	0	0	1	1	0	0	0	0	0	0	0	0	0	0	1	0	DT
ZA145	0	1	0	0	0	1	0	0	0	1	0	0	0	1	0	0	1	0	0	0	0	0	0	0	1	0	0	1	0	0	0	0	0	0	0	0	1	0	DT
ZA146	0	1	0	0	0	1	0	0	0	1	0	0	0	0	1	0	1	0	0	0	0	0	0	0	1	0	0	0	1	0	0	0	0	0	0	0	1	0	DT
ZA147	0	1	0	1	0	0	0	0	0	1	0	0	0	0	1	0	1	0	0	0	0	0	0	0	1	1	0	0	0	0	0	0	0	0	0	0	1	0	DT
ДН01	1	0	0	0	0	1	0	0	0	0	1	0	0	0	1	0	1	0	0	0	0	0	0	0	1	1	0	0	0	0	0	0	0	0	0	0	0	1	DT
ДН02	0	1	0	1	0	0	0	0	0	1	0	0	0	0	1	0	1	0	0	0	0	0	0	0	1	1	0	0	0	0	1	0	0	0	0	0	1	0	DT
ДН03	0	1	0	1	0	0	0	0	0	1	0	0	0	0	1	0	1	0	0	0	0	0	0	1	0	0	0	1	0	0	0	0	0	0	0	0	1	0	DT
ДН04	0	1	0	0	1	0	0	0	0	1	0	0	0	0	1	0	0	1	0	0	0	0	0	0	1	1	0	0	0	0	0	0	0	0	0	0	1	0	DT
ДН05	0	1	0	0	1	0	0	0	0	1	0	0	0	0	1	0	0	1	0	0	0	0	0	0	1	1	0	0	0	0	0	0	0	0	0	0	1	0	DT
ДН06	0	1	0	0	0	1	0	0	0	1	0	0	0	1	0	0	0	1	0	0	0	0	0	0	1	1	0	0	0	0	0	0	0	0	0	0	1	0	DT
ДН07	0	1	0	0	1	0	0	0	0	1	0	0	0	1	0	0	0	0	0	1	0	0	0	0	1	1	0	0	0	0	0	0	0	0	0	0	1	0	DT
ДН08	0	1	0	0	1	0	0	0	0	1	0	0	0	1	0	0	0	1	0	0	0	0	0	0	1	1	0	0	0	0	0	0	0	0	0	0	1	0	DT
ДН09	0	1	0	0	0	1	0	0	0	1	0	0	0	1	0	0	0	0	0	1	0	0	0	1	0	0	1	0	0	0	0	0	0	0	0	0	1	0	DT
ДН10	0	1	0	0	1	0	0	0	0	1	0	0	0	1	0	0	1	0	0	0	0	0	0	0	1	0	0	1	0	0	1	0	0	0	0	0	1	0	DT
ZА001	0	1	0	0	0	1	0	0	0	1	0	0	0	0	1	0	0	1	0	0	0	0	0	0	1	1	0	0	0	0	0	0	0	0	0	0	1	0	DT
ZА002	0	1	0	0	1	0	0	0	0	1	0	0	0	0	0	1	1	0	0	0	0	0	0	0	1	1	0	0	0	0	0	0	0	0	0	0	1	0	DT
ZА003	0	1	0	0	0	1	0	0	0	1	0	0	0	0	1	0	0	1	0	0	0	0	0	0	1	1	0	0	0	0	0	0	0	0	0	0	1	0	DT
ZА004	0	1	0	0	1	0	0	0	0	1	0	0	0	0	1	0	1	0	0	0	0	0	0	0	1	1	0	0	0	0	0	0	0	0	0	0	1	0	DT
ZА005	0	1	0	0	1	0	0	0	0	1	0	0	0	0	1	0	0	0	0	1	0	0	0	0	1	1	0	0	0	0	0	0	0	0	0	0	0	1	DT
ZА006	0	1	0	0	1	0	0	0	0	1	0	0	0	0	1	0	1	0	0	0	0	0	0	0	1	1	0	0	0	0	0	0	0	0	0	0	1	0	DT
ZА007	0	1	0	1	0	0	0	0	0	1	0	0	0	0	1	0	1	0	0	0	0	0	0	0	1	1	0	0	0	0	0	0	0	0	0	0	0	1	DT
ZА008	0	1	0	1	0	0	0	0	0	1	0	0	0	0	1	0	1	0	0	0	0	0	0	0	1	1	0	0	0	0	0	0	1	0	0	0	1	0	DT
ZА009	0	1	0	1	0	0	0	0	0	0	1	0	0	0	0	1	1	0	0	0	0	0	0	0	1	1	0	0	0	0	0	0	0	0	0	0	1	0	DT
ZА010	1	0	0	1	0	0	0	0	0	1	0	0	0	1	0	0	0	1	0	0	0	0	0	0	1	0	1	0	0	0	0	0	0	1	0	0	0	1	DT
ZА011	0	1	0	0	0	1	0	0	0	1	0	0	0	1	0	0	0	0	1	0	0	0	0	0	1	1	0	0	0	0	0	0	0	0	0	0	1	0	DT
ZА012	0	1	0	0	0	1	0	0	0	1	0	0	0	0	1	0	1	0	0	0	0	0	0	0	1	0	1	0	0	0	0	0	0	0	0	1	0	0	DT
ZА013	0	1	0	0	0	0	1	0	0	1	0	0	0	0	1	0	1	0	0	0	0	0	0	0	1	1	0	0	0	0	1	0	1	1	0	0	1	0	DT
ZА013_2	0	1	0	0	0	1	0	0	0	0	1	0	0	0	0	1	1	0	0	0	0	0	0	0	1	1	0	0	0	0	0	0	0	0	0	0	0	1	DT
ZА014	0	1	0	0	0	0	1	0	0	1	0	0	0	1	0	0	0	1	0	0	0	0	0	0	1	1	0	0	0	0	0	0	1	0	0	0	1	0	DT
ZА015	0	1	0	0	0	1	0	0	0	1	0	0	0	0	1	0	0	1	0	0	0	0	0	0	1	1	0	0	0	0	0	0	0	0	0	0	1	0	DT
ZА016	0	1	0	0	1	0	0	0	0	1	0	0	0	0	1	0	1	0	0	0	0	0	0	1	0	0	1	0	0	0	0	0	0	0	0	0	1	0	DT
ZА017	0	1	0	1	0	0	0	0	0	1	0	0	0	0	1	0	1	0	0	0	0	0	0	0	1	1	0	0	0	0	0	0	0	0	0	0	1	0	DT
ZА018	0	1	0	0	1	0	0	0	0	1	0	0	0	0	1	0	1	0	0	0	0	0	0	0	1	1	0	0	0	0	0	0	0	0	0	0	1	0	DT
ZА019	0	1	0	1	0	0	0	0	0	1	0	0	0	0	1	0	1	0	0	0	0	0	0	0	1	0	0	1	0	0	0	0	0	0	0	0	1	0	DT
ZА020	0	1	0	0	1	0	0	0	0	1	0	0	0	0	1	0	1	0	0	0	0	0	0	0	1	1	0	0	0	0	0	0	0	0	0	0	1	0	DT
ZА021	0	1	0	0	0	1	0	0	0	1	0	0	0	0	1	0	1	0	0	0	0	0	0	0	1	1	0	0	0	0	0	0	0	0	0	0	1	0	DT
ZА022	0	1	0	1	0	0	0	0	0	1	0	0	0	0	1	0	1	0	0	0	0	0	0	0	1	1	0	0	0	0	0	0	0	0	0	0	1	0	DT
ZА023	0	1	0	1	0	0	0	0	0	1	0	0	0	0	1	0	0	1	0	0	0	0	0	0	1	1	0	0	0	0	0	0	1	0	0	0	0	1	DT
ZА024	0	1	0	0	1	0	0	0	0	1	0	0	0	1	0	0	1	0	0	0	0	0	0	0	1	1	0	0	0	0	0	0	0	0	0	0	1	0	DT
ZА025	0	1	0	0	1	0	0	0	0	1	0	0	0	0	1	0	0	1	0	0	0	0	0	0	1	1	0	0	0	0	0	0	0	0	0	0	1	0	DT
ZА026	0	1	0	0	1	0	0	0	0	1	0	0	0	0	1	0	1	0	0	0	0	0	0	0	1	1	0	0	0	0	0	0	1	0	0	0	1	0	DT
ZА027	0	1	0	0	0	1	0	0	0	1	0	0	0	0	1	0	0	0	0	1	0	0	0	0	1	1	0	0	0	0	0	0	0	0	0	0	1	0	DT
ZА028	0	1	0	1	0	0	0	0	0	1	0	0	0	0	1	0	0	1	0	0	0	0	0	0	1	1	0	0	0	0	0	0	0	0	0	0	1	0	DT
ZА029	0	1	0	0	1	0	0	0	0	1	0	0	0	1	0	0	0	1	0	0	0	0	0	0	1	0	1	0	0	0	0	0	0	0	0	0	1	0	DT
ZА030	0	1	0	0	0	0	1	0	0	1	0	0	0	0	1	0	0	1	0	0	0	0	0	0	1	1	0	0	0	0	0	0	0	0	1	0	0	1	DT
ZА031	0	1	0	0	0	1	0	0	0	1	0	0	0	0	1	0	0	1	0	0	0	0	0	0	1	1	0	0	0	0	0	0	0	0	0	0	0	1	DT
ZА032	0	1	0	0	0	1	0	0	0	1	0	0	0	0	1	0	1	0	0	0	0	0	0	0	1	1	0	0	0	0	0	0	0	0	0	0	0	1	DT
ZА033	0	1	0	1	0	0	0	0	0	1	0	0	0	0	1	0	0	1	0	0	0	0	0	0	1	1	0	0	0	0	0	1	0	0	0	0	1	0	DT
ZА035	0	1	0	0	0	1	0	0	0	1	0	0	0	0	0	1	0	1	0	0	0	0	0	0	1	1	0	0	0	0	0	0	1	0	1	0	1	0	DT
ZА036	0	1	0	0	0	1	0	0	0	1	0	0	0	1	0	0	0	0	1	0	0	0	0	1	0	0	0	1	0	0	0	0	0	0	0	0	0	1	DT
ZА037	0	1	0	0	0	1	0	0	0	1	0	0	0	0	1	0	0	0	0	1	0	0	0	1	0	0	0	1	0	0	0	0	1	0	0	0	0	1	DT
ZА038	0	1	0	0	0	1	0	0	0	1	0	0	0	0	1	0	0	1	0	0	0	0	0	1	0	0	0	0	1	0	0	0	0	0	0	0	1	0	DT
ZА039	0	1	0	0	1	0	0	0	0	1	0	0	0	0	1	0	0	1	0	0	0	0	0	0	1	1	0	0	0	0	0	0	0	0	0	0	1	0	DT
ZА040	0	1	0	0	1	0	0	0	0	1	0	0	0	1	0	0	0	1	0	0	0	0	0	0	1	1	0	0	0	0	0	0	0	0	0	0	1	0	DT
ZА041	0	1	0	0	0	1	0	0	0	1	0	0	0	1	0	0	0	1	0	0	0	0	0	0	1	1	0	0	0	0	0	0	0	0	0	0	1	0	DT
ZА042	0	1	0	0	0	1	0	0	0	1	0	0	0	0	0	1	1	0	0	0	0	0	0	0	1	0	1	0	0	0	0	0	1	0	0	0	1	0	DT
ZА043	0	1	0	0	0	1	0	0	0	1	0	0	0	0	1	0	1	0	0	0	0	0	0	0	1	1	0	0	0	0	0	0	0	0	0	0	1	0	DT
ZА045	0	1	0	0	1	0	0	0	0	1	0	0	0	0	1	0	1	0	0	0	0	0	0	0	1	0	1	0	0	0	0	0	0	0	0	0	0	1	DT
ZА046	0	1	0	0	1	0	0	0	0	1	0	0	0	1	0	0	0	1	0	0	0	0	0	0	1	1	0	0	0	0	0	0	0	0	0	0	1	0	DT
ZА047	0	1	0	0	1	0	0	0	0	1	0	0	0	0	1	0	0	0	0	1	0	0	0	0	1	1	0	0	0	0	0	0	0	0	0	0	1	0	DT
ZА048	0	1	0	0	0	1	0	0	0	1	0	0	0	1	0	0	1	0	0	0	0	0	0	0	1	1	0	0	0	0	0	0	0	0	0	0	1	0	DT
ZА049	0	1	0	1	0	0	0	0	0	0	1	0	0	0	1	0	0	1	0	0	0	0	0	0	1	1	0	0	0	0	0	0	0	0	0	0	0	1	DT
ZА050	0	1	0	0	1	0	0	0	0	1	0	0	0	1	0	0	0	1	0	0	0	0	0	0	1	1	0	0	0	0	0	0	0	0	0	0	1	0	DT
ZА051	0	1	0	1	0	0	0	0	0	1	0	0	0	0	1	0	0	1	0	0	0	0	0	0	1	1	0	0	0	0	0	0	0	0	0	0	1	0	DT
ZА052	0	1	0	1	0	0	0	0	0	1	0	0	0	1	0	0	1	0	0	0	0	0	0	0	1	0	1	0	0	0	0	0	1	0	0	0	1	0	DT
ZА053	0	1	0	1	0	0	0	0	0	1	0	0	0	0	1	0	1	0	0	0	0	0	0	0	1	1	0	0	0	0	0	0	0	0	0	0	0	1	DT
ZА054	0	1	0	0	1	0	0	0	0	1	0	0	0	0	1	0	1	0	0	0	0	0	0	0	1	0	1	0	0	0	0	0	1	0	0	0	1	0	DT
ZА055	0	1	0	0	0	0	1	0	0	1	0	0	0	0	1	0	0	1	0	0	0	0	0	0	1	1	0	0	0	0	0	0	0	0	0	0	0	1	DT
ZА056	0	1	0	0	1	0	0	0	0	1	0	0	0	0	1	0	1	0	0	0	0	0	0	0	1	1	0	0	0	0	0	0	1	0	0	0	1	0	DT
ZА057	0	1	0	1	0	0	0	0	0	1	0	0	0	1	0	0	1	0	0	0	0	0	0	0	1	0	1	0	0	0	0	0	0	0	0	0	1	0	DT
ZА058	0	1	0	0	0	1	0	0	0	1	0	0	0	0	1	0	0	0	0	1	0	0	0	0	1	1	0	0	0	0	1	0	0	0	0	0	1	0	DT
ZА059	0	1	0	0	0	1	0	0	0	1	0	0	0	0	1	0	0	0	0	1	0	0	0	0	1	1	0	0	0	0	0	0	0	0	0	0	1	0	DT
ZА060	0	1	0	0	0	0	1	0	0	1	0	0	0	0	1	0	1	0	0	0	0	0	0	0	1	1	0	0	0	0	0	0	0	0	0	0	1	0	DT
ZА061	0	1	0	0	0	1	0	0	0	1	0	0	0	0	1	0	1	0	0	0	0	0	0	0	1	1	0	0	0	0	0	0	0	0	0	0	1	0	DT
ZА062	0	1	0	1	0	0	0	0	0	1	0	0	0	0	1	0	1	0	0	0	0	0	0	0	1	1	0	0	0	0	0	0	0	0	0	0	1	0	DT
ZА063	0	1	0	0	1	0	0	0	0	1	0	0	0	0	1	0	1	0	0	0	0	0	0	1	0	0	1	0	0	0	0	0	0	0	0	0	1	0	DT
ZА064	0	1	0	0	1	0	0	0	0	1	0	0	0	0	1	0	1	0	0	0	0	0	0	0	1	1	0	0	0	0	0	0	0	0	0	0	1	0	DT
ZА065	0	1	0	0	1	0	0	0	0	1	0	0	0	0	1	0	1	0	0	0	0	0	0	0	1	1	0	0	0	0	0	0	0	0	0	0	1	0	DT
ZА066	0	1	0	0	0	1	0	0	0	1	0	0	0	1	0	0	1	0	0	0	0	0	0	0	1	1	0	0	0	0	0	0	0	0	0	0	1	0	DT
ZА067	0	1	0	0	0	1	0	0	0	1	0	0	0	0	1	0	1	0	0	0	0	0	0	0	1	0	0	1	0	0	0	0	0	0	0	0	1	0	DT
ZА068	0	1	0	0	1	0	0	0	0	1	0	0	0	1	0	0	0	1	0	0	0	0	0	0	1	1	0	0	0	0	0	0	0	0	0	0	1	0	DT
ZА069	0	1	0	0	1	0	0	0	0	1	0	0	0	1	0	0	0	0	0	1	0	0	0	0	1	1	0	0	0	0	0	0	0	0	0	0	1	0	DT
ZА070	0	1	0	0	1	0	0	0	0	1	0	0	0	0	0	1	0	0	0	1	0	0	0	0	1	1	0	0	0	0	0	0	0	0	0	0	1	0	DT
ZА071	0	0	1	0	1	0	0	0	0	1	0	0	0	0	1	0	1	0	0	0	0	0	0	1	0	0	0	1	0	0	0	0	0	0	0	0	1	0	DT
ZА072	0	1	0	0	1	0	0	0	0	1	0	0	0	0	1	0	0	1	0	0	0	0	0	0	1	1	0	0	0	0	0	0	0	0	0	0	1	0	DT
ZА073	0	1	0	0	0	1	0	0	0	1	0	0	0	0	0	1	1	0	0	0	0	0	0	0	1	1	0	0	0	0	0	0	0	0	0	0	1	0	DT
ZА074	0	1	0	0	1	0	0	0	0	1	0	0	0	0	1	0	0	1	0	0	0	0	0	0	1	1	0	0	0	0	0	0	0	0	0	0	1	0	DT
ZА075	0	1	0	0	0	1	0	0	0	1	0	0	0	0	1	0	0	1	0	0	0	0	0	0	1	1	0	0	0	0	0	0	0	0	0	0	1	0	DT
ZА077	0	1	0	0	0	1	0	0	0	1	0	0	0	0	1	0	0	1	0	0	0	0	0	0	1	1	0	0	0	0	0	0	0	0	0	0	1	0	DT
ZА078	0	1	0	0	0	1	0	0	0	1	0	0	0	0	0	1	1	0	0	0	0	0	0	0	1	1	0	0	0	0	0	0	0	0	0	0	1	0	DT
ZА079	0	1	0	0	0	1	0	0	0	1	0	0	0	0	0	1	0	1	0	0	0	0	0	0	1	1	0	0	0	0	0	0	0	0	0	0	1	0	DT
ZА080	0	1	0	0	0	1	0	0	0	1	0	0	0	0	0	1	0	1	0	0	0	0	0	0	1	1	0	0	0	0	0	0	0	0	0	0	1	0	DT
ZА081	0	1	0	0	0	1	0	0	0	1	0	0	0	0	1	0	0	1	0	0	0	0	0	0	1	1	0	0	0	0	0	0	0	0	0	0	1	0	DT
ZА082	0	1	0	1	0	0	0	0	0	1	0	0	0	1	0	0	0	1	0	0	0	0	0	0	1	1	0	0	0	0	0	0	0	0	0	0	1	0	DT
ZА083	0	1	0	0	0	1	0	0	0	1	0	0	0	0	0	1	1	0	0	0	0	0	0	0	1	1	0	0	0	0	0	0	0	0	0	0	1	0	DT
ZА084	0	1	0	0	1	0	0	0	0	1	0	0	0	0	1	0	1	0	0	0	0	0	0	0	1	1	0	0	0	0	0	0	0	0	0	0	1	0	DT
ZА085	0	1	0	0	0	1	0	0	0	0	1	0	0	1	0	0	1	0	0	0	0	0	0	0	1	1	0	0	0	0	0	0	0	0	0	1	0	0	DT
ZА086	0	1	0	0	0	1	0	0	0	1	0	0	0	1	0	0	1	0	0	0	0	0	0	0	1	1	0	0	0	0	0	0	0	0	0	0	1	0	DT
ZА087	0	1	0	0	0	1	0	0	0	1	0	0	0	0	1	0	0	1	0	0	0	0	0	0	1	1	0	0	0	0	0	0	0	0	0	0	1	0	DT
ZА088	0	1	0	0	1	0	0	0	0	1	0	0	0	0	1	0	1	0	0	0	0	0	0	0	1	1	0	0	0	0	0	0	0	0	0	0	1	0	DT
ZА089	0	1	0	0	1	0	0	0	0	1	0	0	0	0	1	0	1	0	0	0	0	0	0	0	1	1	0	0	0	0	0	0	1	0	0	0	1	0	DT
ZА090	0	1	0	0	0	1	0	0	0	1	0	0	0	0	1	0	1	0	0	0	0	0	0	0	1	1	0	0	0	0	0	0	0	1	0	0	1	0	DT
ZА092	0	1	0	0	0	1	0	0	0	1	0	0	0	0	0	1	0	0	0	1	0	0	0	0	1	1	0	0	0	0	0	0	0	0	0	0	1	0	DT
ZА093	0	1	0	0	0	1	0	0	0	1	0	0	0	1	0	0	0	1	0	0	0	0	0	0	1	1	0	0	0	0	0	0	1	0	0	0	1	0	DT
ZА094	0	1	0	0	0	1	0	0	0	1	0	0	0	0	0	1	1	0	0	0	0	0	0	0	1	1	0	0	0	0	0	0	0	0	0	0	1	0	DT
ZА095	0	1	0	0	0	1	0	0	0	1	0	0	0	0	1	0	1	0	0	0	0	0	0	1	0	0	1	0	0	0	0	0	0	0	0	0	1	0	DT
ZА096	0	1	0	0	0	1	0	0	0	1	0	0	0	0	0	1	1	0	0	0	0	0	0	0	1	0	1	0	0	0	0	0	0	0	0	0	1	0	DT
ZА097	0	1	0	0	1	0	0	0	0	1	0	0	0	0	1	0	1	0	0	0	0	0	0	0	1	1	0	0	0	0	0	0	0	0	0	0	1	0	DT
ZА098	0	1	0	0	0	0	1	0	0	1	0	0	0	0	0	1	0	1	0	0	0	0	0	0	1	1	0	0	0	0	0	0	0	0	0	0	1	0	DT
КМ001	0	1	0	0	0	1	0	0	0	0	1	0	0	0	0	1	0	1	0	0	0	0	0	0	1	1	0	0	0	0	0	0	0	0	0	0	1	0	DT
КМ011	0	1	0	0	1	0	0	0	0	1	0	0	0	0	0	1	0	1	0	0	0	0	0	1	0	0	1	0	0	0	0	0	0	0	0	0	1	0	DT
КМ002	0	1	0	0	0	1	0	0	0	1	0	0	0	1	0	0	0	0	0	1	0	0	0	0	1	1	0	0	0	0	0	0	0	0	0	0	1	0	DT
КМ003	0	1	0	1	0	0	0	0	0	1	0	0	0	0	1	0	1	0	0	0	0	0	0	0	1	1	0	0	0	0	0	0	0	0	0	0	1	0	DT
КМ004	0	1	0	0	1	0	0	0	0	1	0	0	0	0	1	0	0	0	0	1	0	0	0	1	0	1	0	0	0	0	0	0	0	0	0	0	0	1	DT
КМ005	0	1	0	0	1	0	0	0	0	1	0	0	0	1	0	0	0	1	0	0	0	0	0	0	1	1	0	0	0	0	0	0	0	0	0	0	1	0	DT
КМ006	0	1	0	0	0	0	1	0	0	1	0	0	0	0	1	0	1	0	0	0	0	0	1	0	0	1	0	0	0	0	0	0	0	0	0	0	1	0	DT
КМ007	0	1	0	0	1	0	0	0	0	1	0	0	0	0	1	0	0	1	0	0	0	0	0	1	0	0	0	1	0	0	0	0	0	0	0	0	1	0	DT
КМ008	0	1	0	1	0	0	0	0	0	1	0	0	0	0	1	0	0	1	0	0	0	0	0	0	1	1	0	0	0	0	0	0	0	0	0	0	1	0	DT
КМ009	0	1	0	1	0	0	0	0	0	0	1	0	0	0	1	0	1	0	0	0	0	0	0	0	1	1	0	0	0	0	0	0	0	0	0	1	0	0	DT
КМ010	0	1	0	0	1	0	0	0	0	1	0	0	0	0	1	0	0	1	0	0	0	0	0	0	1	1	0	0	0	0	0	0	0	0	0	0	1	0	DT
КМ012	0	1	0	0	0	0	1	0	0	1	0	0	0	0	1	0	1	0	0	0	0	0	0	0	1	0	0	1	0	0	0	0	0	0	0	0	1	0	DT
КМ014	0	1	0	0	0	1	0	0	0	1	0	0	0	1	0	0	0	1	0	0	0	0	0	0	1	1	0	0	0	0	0	0	0	0	0	0	1	0	DT
КМ015	0	1	0	1	0	0	0	0	0	1	0	0	0	1	0	0	1	0	0	0	0	0	0	0	1	1	0	0	0	0	0	0	0	0	0	0	1	0	DT
КМ016	0	1	0	1	0	0	0	0	0	1	0	0	0	0	0	1	1	0	0	0	0	0	0	0	1	1	0	0	0	0	0	0	0	0	0	1	0	0	DT
КМ017	0	1	0	0	1	0	0	0	0	1	0	0	0	0	1	0	1	0	0	0	0	0	0	0	1	1	0	0	0	0	0	0	0	0	0	0	1	0	DT
КМ018	0	1	0	0	0	0	1	0	0	1	0	0	0	1	0	0	1	0	0	0	0	0	0	0	1	1	0	0	0	0	0	0	0	0	0	0	1	0	DT
КМ019	0	1	0	1	0	0	0	0	0	1	0	0	0	0	1	0	1	0	0	0	0	0	0	0	1	1	0	0	0	0	0	0	0	0	0	0	1	0	DT
КМ020	0	1	0	0	0	1	0	0	0	1	0	0	0	1	0	0	0	1	0	0	0	0	0	1	0	0	1	0	0	0	0	0	0	0	0	0	1	0	DT
КМ021	0	1	0	1	0	0	0	0	0	1	0	0	0	0	1	0	0	1	0	0	0	0	0	0	1	0	1	0	0	0	0	0	0	0	0	0	1	0	DT
КМ022	0	1	0	0	1	0	0	0	0	1	0	0	0	0	1	0	0	0	0	0	1	0	0	0	1	0	0	0	0	1	0	0	0	0	0	0	1	0	DT
КМ023	0	1	0	1	0	0	0	0	0	1	0	0	0	0	0	1	1	0	0	0	0	0	0	0	1	1	0	0	0	0	0	0	0	0	0	0	1	0	DT
КМ024	0	1	0	1	0	0	0	0	0	1	0	0	0	0	1	0	0	0	0	1	0	0	0	0	1	1	0	0	0	0	0	0	0	0	0	0	1	0	DT
КМ025	0	1	0	1	0	0	0	0	0	1	0	0	0	0	1	0	1	0	0	0	0	0	0	0	1	0	1	0	0	0	0	0	0	0	0	0	1	0	DT
КМ026	0	1	0	1	0	0	0	0	0	1	0	0	0	0	1	0	1	0	0	0	0	0	0	0	1	1	0	0	0	0	0	0	0	0	0	1	0	0	DT
КМ027	0	1	0	1	0	0	0	0	0	1	0	0	0	1	0	0	0	0	0	1	0	0	0	1	0	0	0	0	1	0	0	0	0	0	0	0	1	0	DT
КМ028	0	1	0	0	0	1	0	0	0	1	0	0	0	0	0	1	0	1	0	0	0	0	0	0	1	0	1	0	0	0	0	0	0	0	0	0	1	0	DT
КМ029	0	1	0	0	1	0	0	0	0	1	0	0	0	0	1	0	1	0	0	0	0	0	0	0	1	1	0	0	0	0	0	0	0	0	1	0	0	1	DT
КМ030	0	1	0	1	0	0	0	0	0	0	1	0	0	0	0	1	1	0	0	0	0	0	0	0	1	0	0	0	1	0	0	0	0	0	0	0	1	0	DT
КМ031	0	1	0	1	0	0	0	0	0	1	0	0	0	0	1	0	0	1	0	0	0	0	0	0	1	1	0	0	0	0	0	0	0	0	0	0	0	1	DT
КМ032	0	1	0	0	0	1	0	0	0	1	0	0	0	0	0	1	0	0	0	1	0	0	0	0	1	0	0	0	1	0	0	0	0	0	0	0	1	0	DT
КМ033	0	1	0	0	0	1	0	0	0	1	0	0	0	0	1	0	0	1	0	0	0	0	0	0	1	1	0	0	0	0	0	0	0	0	0	0	1	0	DT
КМ034	0	1	0	1	0	0	0	0	0	1	0	0	0	1	0	0	1	0	0	0	0	0	0	0	1	1	0	0	0	0	0	0	0	0	0	0	1	0	DT
КМ035	0	1	0	1	0	0	0	0	0	1	0	0	0	1	0	0	0	0	0	1	0	0	0	0	1	1	0	0	0	0	0	0	0	0	0	0	1	0	DT
КМ036	0	1	0	0	0	1	0	0	0	1	0	0	0	1	0	0	1	0	0	0	0	0	0	0	1	1	0	0	0	0	0	0	0	0	0	0	1	0	DT
КМ037	0	1	0	0	1	0	0	0	0	1	0	0	0	1	0	0	1	0	0	0	0	0	0	0	1	1	0	0	0	0	0	0	0	0	0	0	1	0	DT
КМ038	0	1	0	1	0	0	0	0	0	1	0	0	0	1	0	0	1	0	0	0	0	0	0	0	1	1	0	0	0	0	0	0	0	0	0	0	1	0	DT
КМ039	1	0	0	1	0	0	0	0	0	1	0	0	0	1	0	0	1	0	0	0	0	0	0	0	1	1	0	0	0	0	0	0	0	0	0	0	1	0	DT
КМ040	0	1	0	0	0	1	0	0	0	1	0	0	0	1	0	0	0	1	0	0	0	0	0	0	1	1	0	0	0	0	0	0	0	0	0	0	1	0	DT
КМ041	0	1	0	0	1	0	0	0	0	1	0	0	0	0	1	0	0	1	0	0	0	0	0	0	1	0	1	0	0	0	0	0	0	0	0	0	1	0	DT
КМ042	0	1	0	0	0	1	0	0	0	1	0	0	0	0	1	0	0	0	0	1	0	0	0	1	0	1	0	0	0	0	0	0	0	0	0	0	1	0	DT
КМ043	0	1	0	0	0	1	0	0	0	1	0	0	0	0	1	0	0	0	0	1	0	0	0	0	1	1	0	0	0	0	0	0	0	0	0	0	1	0	DT
КМ044	0	1	0	0	0	0	1	0	0	1	0	0	0	1	0	0	1	0	0	0	0	0	0	0	1	1	0	0	0	0	0	0	0	0	0	0	1	0	DT
КМ046	0	1	0	1	0	0	0	0	0	1	0	0	0	0	1	0	1	0	0	0	0	0	0	0	1	0	1	0	0	0	0	0	0	0	0	0	1	0	DT
КМ047	0	1	0	1	0	0	0	0	0	1	0	0	0	0	1	0	1	0	0	0	0	0	0	0	1	0	1	0	0	0	0	0	0	0	0	0	1	0	DT
КМ048	0	1	0	0	0	0	0	1	0	1	0	0	0	0	1	0	0	1	0	0	0	0	0	0	1	1	0	0	0	0	0	0	0	0	0	0	1	0	DT
КМ049	0	1	0	0	1	0	0	0	0	1	0	0	0	0	1	0	0	0	0	1	0	0	0	0	1	0	0	1	0	0	0	0	0	0	0	0	1	0	DT
КМ050	0	1	0	0	1	0	0	0	0	1	0	0	0	0	1	0	1	0	0	0	0	0	0	0	1	1	0	0	0	0	0	0	0	0	0	0	1	0	DT
КМ051	0	1	0	0	1	0	0	0	0	0	1	0	0	0	1	0	0	1	0	0	0	0	0	0	1	1	0	0	0	0	0	0	0	0	0	0	1	0	DT
КМ052	0	1	0	1	0	0	0	0	0	1	0	0	0	0	1	0	1	0	0	0	0	0	0	0	1	1	0	0	0	0	0	0	0	0	0	0	1	0	DT
КМ053	0	1	0	1	0	0	0	0	0	1	0	0	0	1	0	0	1	0	0	0	0	0	0	0	1	1	0	0	0	0	0	0	0	0	0	0	1	0	DT
КМ054	0	1	0	0	1	0	0	0	0	1	0	0	0	0	1	0	0	1	0	0	0	0	0	0	1	1	0	0	0	0	0	0	0	0	0	0	1	0	DT
КМ055	0	1	0	0	0	1	0	0	0	1	0	0	0	1	0	0	0	0	0	1	0	0	0	0	1	1	0	0	0	0	0	0	0	0	0	0	1	0	DT
КМ056	0	1	0	0	1	0	0	0	0	0	1	0	0	0	0	1	0	1	0	0	0	0	0	0	1	1	0	0	0	0	0	0	0	0	0	0	1	0	DT
КМ057	0	1	0	1	0	0	0	0	0	1	0	0	0	0	1	0	1	0	0	0	0	0	0	0	1	1	0	0	0	0	0	0	0	0	0	0	1	0	DT
КМ058	0	1	0	0	1	0	0	0	0	1	0	0	0	0	1	0	1	0	0	0	0	0	0	0	1	1	0	0	0	0	0	0	0	0	0	0	1	0	DT
КМ059	0	1	0	0	0	1	0	0	0	1	0	0	0	0	1	0	0	1	0	0	0	0	0	1	0	1	0	0	0	0	0	0	0	0	0	0	0	1	DT
КМ060	0	1	0	1	0	0	0	0	0	1	0	0	0	0	1	0	1	0	0	0	0	0	0	0	1	1	0	0	0	0	0	0	0	0	0	0	1	0	DT
КМ061	0	1	0	1	0	0	0	0	0	0	1	0	0	0	0	1	1	0	0	0	0	0	0	0	1	0	1	0	0	0	0	0	0	0	0	0	1	0	DT
КМ062	0	1	0	0	0	1	0	0	0	1	0	0	0	0	1	0	0	0	0	1	0	0	0	0	1	1	0	0	0	0	0	0	0	0	0	0	1	0	DT
КМ063	0	1	0	0	1	0	0	0	0	1	0	0	0	0	1	0	1	0	0	0	0	0	0	0	1	0	0	0	1	0	0	0	0	0	0	0	1	0	DT
КМ064	0	1	0	0	1	0	0	0	0	0	1	0	0	0	1	0	1	0	0	0	0	0	0	0	1	1	0	0	0	0	0	0	0	0	0	0	1	0	DT
КМ065	0	1	0	0	0	1	0	0	0	1	0	0	0	0	1	0	0	0	0	1	0	0	0	1	0	0	1	0	0	0	0	0	0	0	0	0	1	0	DT
КМ066	0	1	0	0	0	1	0	0	0	1	0	0	0	1	0	0	0	0	0	1	0	0	0	0	1	1	0	0	0	0	0	0	0	0	0	0	1	0	DT
КМ067	0	1	0	1	0	0	0	0	0	1	0	0	0	0	1	0	0	1	0	0	0	0	0	0	1	1	0	0	0	0	0	0	0	0	0	0	1	0	DT
КМ068a	0	1	0	0	0	1	0	0	0	1	0	0	0	0	1	0	0	0	0	1	0	0	0	0	1	1	0	0	0	0	0	0	0	0	0	0	1	0	DT
КМ068b	0	1	0	0	1	0	0	0	0	1	0	0	0	1	0	0	0	0	0	1	0	0	0	0	1	0	1	0	0	0	0	0	0	0	1	0	1	0	DT
КМ069	0	1	0	0	1	0	0	0	0	1	0	0	0	0	1	0	0	1	0	0	0	0	0	0	1	1	0	0	0	0	0	0	0	0	0	0	1	0	DT
КМ070	0	1	0	0	0	1	0	0	0	1	0	0	0	0	1	0	1	0	0	0	0	0	0	1	0	0	0	0	1	0	1	0	0	0	0	0	1	0	DT
КМ071	1	0	0	1	0	0	0	0	0	1	0	0	0	1	0	0	1	0	0	0	0	0	0	0	1	1	0	0	0	0	0	1	0	0	0	0	1	0	DT
КМ072	0	1	0	1	0	0	0	0	0	1	0	0	0	0	0	1	1	0	0	0	0	0	0	0	1	1	0	0	0	0	0	0	1	0	0	0	1	0	DT
КМ073	0	1	0	1	0	0	0	0	0	1	0	0	0	0	1	0	0	1	0	0	0	0	0	0	1	1	0	0	0	0	0	0	1	0	0	0	0	1	DT
КМ074	0	1	0	0	0	1	0	0	0	1	0	0	0	0	1	0	0	0	0	1	0	0	0	0	1	1	0	0	0	0	0	0	0	1	0	0	1	0	DT
КМ075	0	1	0	0	0	1	0	0	0	1	0	0	0	0	1	0	1	0	0	0	0	0	0	0	1	0	0	1	0	0	0	0	0	0	0	1	0	0	DT
КМ076	0	1	0	0	0	1	0	0	0	1	0	0	0	0	1	0	0	0	0	1	0	0	0	0	1	1	0	0	0	0	0	0	0	0	0	1	0	0	DT
КМ077	0	1	0	0	0	1	0	0	0	1	0	0	0	0	1	0	0	1	0	0	0	0	0	0	1	1	0	0	0	0	0	0	0	0	0	1	0	0	DT
КМ078	0	1	0	0	0	1	0	0	0	1	0	0	0	0	0	1	0	1	0	0	0	0	0	1	0	0	1	0	0	0	0	0	0	0	0	0	1	0	DT
КМ079	0	1	0	0	0	1	0	0	0	1	0	0	0	0	1	0	0	1	0	0	0	0	0	0	1	0	1	0	0	0	0	0	0	0	0	1	0	0	DT
КМ080	0	1	0	0	0	1	0	0	0	1	0	0	0	0	1	0	0	1	0	0	0	0	0	0	1	0	0	1	0	0	0	0	0	0	0	1	0	0	DT
КМ081	0	1	0	0	0	1	0	0	0	1	0	0	0	0	1	0	0	0	0	1	0	0	0	1	0	0	1	0	0	0	0	0	0	0	0	1	0	0	DT
КМ082	0	1	0	1	0	0	0	0	0	1	0	0	0	0	1	0	1	0	0	0	0	0	0	0	1	1	0	0	0	0	0	0	0	0	0	0	1	0	DT
КМ083	0	1	0	0	1	0	0	0	0	1	0	0	0	1	0	0	1	0	0	0	0	0	0	0	1	0	0	1	0	0	0	0	0	0	0	0	1	0	DT
КМ084	0	1	0	0	0	1	0	0	0	1	0	0	0	1	0	0	0	1	0	0	0	0	0	0	1	1	0	0	0	0	0	0	0	0	0	0	1	0	DT
КМ085	0	1	0	0	0	1	0	0	0	1	0	0	0	1	0	0	1	0	0	0	0	0	0	0	1	1	0	0	0	0	0	0	0	0	0	0	1	0	DT
КМ086	0	1	0	0	1	0	0	0	0	1	0	0	0	0	1	0	1	0	0	0	0	0	0	0	1	1	0	0	0	0	0	0	0	0	0	0	1	0	DT
КМ087	0	1	0	0	1	0	0	0	0	1	0	0	0	0	1	0	0	1	0	0	0	0	0	1	0	0	0	1	0	0	0	0	0	0	0	0	1	0	DT
КМ088	0	1	0	0	0	1	0	0	0	1	0	0	0	0	1	0	1	0	0	0	0	0	0	0	1	0	0	0	1	0	0	0	0	0	0	0	1	0	DT
КМ089	0	1	0	1	0	0	0	0	0	1	0	0	0	0	1	0	0	1	0	0	0	0	0	0	1	1	0	0	0	0	0	0	0	0	0	0	1	0	DT
КМ090	0	1	0	1	0	0	0	0	0	1	0	0	0	0	1	0	1	0	0	0	0	0	0	0	1	1	0	0	0	0	0	0	0	0	0	0	1	0	DT
КМ091	0	1	0	1	0	0	0	0	0	1	0	0	0	0	1	0	1	0	0	0	0	0	0	0	1	0	1	0	0	0	0	0	0	0	0	0	1	0	DT
КМ092	0	1	0	1	0	0	0	0	0	1	0	0	0	0	1	0	1	0	0	0	0	0	0	0	1	0	1	0	0	0	0	0	0	0	0	0	1	0	DT
КМ093	0	1	0	0	0	1	0	0	0	0	1	0	0	0	1	1	0	1	0	0	0	0	0	0	1	1	0	0	0	0	0	0	0	0	0	0	1	0	DT
КМ094	0	1	0	0	0	1	0	0	0	0	0	1	0	0	1	0	1	0	0	0	0	0	0	0	1	1	0	0	0	0	0	0	0	0	0	0	0	1	DT
КМ095	0	0	1	1	0	0	0	0	0	1	0	0	0	0	1	0	1	0	0	0	0	0	0	0	1	1	0	0	0	0	0	0	0	0	0	0	1	0	DT
КМ096	0	1	0	1	0	0	0	0	0	1	0	0	0	0	1	0	0	0	0	1	0	0	0	0	1	1	0	0	0	0	0	0	0	0	0	0	0	1	DT
КМ097	0	1	0	0	0	1	0	0	0	1	0	0	0	1	0	0	0	0	0	1	0	0	0	0	1	1	0	0	0	0	0	0	0	0	0	0	1	0	DT
КМ098	0	1	0	0	1	0	0	0	0	1	0	0	0	1	0	0	1	0	0	0	0	0	0	0	1	1	0	0	0	0	0	0	0	0	0	0	1	0	DT
КМ099	0	1	0	0	0	1	0	0	0	0	1	0	0	0	0	1	0	0	0	1	0	0	0	1	0	0	0	1	0	0	0	0	0	0	0	0	1	0	DT
КМ100	0	1	0	1	0	0	0	0	0	1	0	0	0	1	0	0	1	0	0	0	0	0	0	0	1	1	0	0	0	0	0	0	0	0	0	0	1	0	DT
КМ101	0	1	0	0	0	1	0	0	0	1	0	0	0	0	0	1	0	0	0	0	1	0	0	0	1	0	0	0	0	1	0	0	0	0	0	0	1	0	DT
КМ102	0	1	0	0	0	1	0	0	0	1	0	0	0	1	0	0	0	0	1	0	0	0	0	0	1	1	0	0	0	0	0	0	0	0	0	0	1	0	DT
КМ103	0	1	0	1	0	0	0	0	0	1	0	0	0	0	1	0	1	0	0	0	0	0	0	0	1	1	0	0	0	0	0	0	0	0	0	0	1	0	DT
КМ104	0	1	0	1	0	0	0	0	0	1	0	0	0	0	1	0	0	1	0	0	0	0	0	0	1	1	0	0	0	0	0	0	0	0	0	0	1	0	DT
КМ105	0	1	0	1	0	0	0	0	0	1	0	0	0	1	0	0	1	0	0	0	0	0	0	0	1	1	0	0	0	0	0	0	0	0	0	0	1	0	DT
КМ106	0	1	0	0	0	1	0	0	0	1	0	0	0	0	1	0	1	0	0	0	0	0	0	0	1	1	0	0	0	0	0	0	0	0	0	0	1	0	DT
КМ107	0	1	0	0	0	1	0	0	0	1	0	0	0	0	0	1	0	1	0	0	0	0	0	0	1	1	0	0	0	0	0	0	0	0	0	0	1	0	DT
КМ108	0	1	0	1	0	0	0	0	0	1	0	0	0	0	1	0	1	0	0	0	0	0	0	0	1	0	0	0	1	0	0	0	0	0	0	0	1	0	DT
КМ109	0	1	0	0	0	1	0	0	0	1	0	0	0	0	1	0	0	0	0	1	0	0	0	0	1	1	0	0	0	0	0	0	0	0	0	0	1	0	DT
КМ110	0	1	0	1	0	0	0	0	0	1	0	0	0	0	1	0	0	0	0	1	0	0	0	0	1	1	0	0	0	0	0	0	0	0	0	0	1	0	DT
КМ111	0	1	0	0	0	1	0	0	0	1	0	0	0	0	1	0	1	0	0	0	0	0	0	0	1	1	0	0	0	0	0	0	0	0	0	0	1	0	DT
КМ112	0	1	0	0	1	0	0	0	0	1	0	0	0	0	1	0	1	0	0	0	0	0	0	0	1	1	0	0	0	0	0	0	0	0	0	0	1	0	DT
КМ113	0	1	0	0	0	1	0	0	0	1	0	0	0	1	0	0	0	1	0	0	0	0	0	0	1	1	0	0	0	0	0	0	0	0	0	1	0	0	DT
КМ114	0	1	0	0	1	0	0	0	0	1	0	0	0	0	1	0	1	0	0	0	0	0	0	0	1	1	0	0	0	0	0	0	0	0	0	1	0	0	DT
КМ115	0	1	0	0	0	1	0	0	0	1	0	0	0	0	1	0	1	0	0	0	0	0	0	0	1	1	0	0	0	0	0	0	0	0	0	1	0	0	DT
КМ116	0	1	0	0	0	1	0	0	0	1	0	0	0	0	1	0	1	0	0	0	0	0	0	0	1	1	0	0	0	0	0	0	0	0	0	1	0	0	DT
МО01	0	1	0	0	0	0	1	0	0	0	1	0	0	0	0	1	1	0	0	0	0	0	0	0	1	1	0	0	0	0	0	0	0	0	0	0	1	0	DT
МО02	1	0	0	0	0	1	0	0	0	0	1	0	0	0	0	1	1	0	0	0	0	0	0	0	1	1	0	0	0	0	1	0	0	0	0	0	0	1	DT
МО03	0	1	0	0	0	1	0	0	0	1	0	0	0	1	0	0	0	0	0	1	0	0	0	0	1	1	0	0	0	0	0	0	0	0	0	0	1	0	DT
МО04	0	1	0	0	1	0	0	0	0	1	0	0	0	0	0	1	1	0	0	0	0	0	0	0	1	0	1	0	0	0	0	0	0	0	0	0	1	0	DT
МО05	1	0	0	0	0	1	0	0	0	1	0	0	0	0	0	1	0	0	0	1	0	0	0	0	1	1	0	0	0	0	0	0	0	0	0	0	1	0	DT
МО06	0	1	0	1	0	0	0	0	0	0	1	0	0	0	0	1	1	0	0	0	0	0	0	0	1	1	0	0	0	0	0	0	0	0	0	0	1	0	DT
МО07	1	0	0	1	0	0	0	0	0	0	1	0	0	0	0	1	1	0	0	0	0	0	0	0	1	0	1	0	0	0	0	0	0	0	0	0	0	1	DT
МО08	0	1	0	1	0	0	0	0	0	1	0	0	0	1	0	0	0	1	0	0	0	0	0	0	1	1	0	0	0	0	0	0	0	0	0	0	1	0	DT
МО09	1	0	0	0	0	1	0	0	0	0	1	0	0	0	0	1	1	0	0	0	0	0	0	0	1	0	0	0	1	0	1	0	0	0	0	0	1	0	DT
МО10	0	1	0	1	0	0	0	0	0	1	0	0	0	1	0	0	1	0	0	0	0	0	0	0	1	1	0	0	0	0	0	0	0	0	0	0	0	1	DT
МО11	0	1	0	1	0	0	0	0	0	0	1	0	0	0	0	1	0	1	0	0	0	0	0	0	1	1	0	0	0	0	0	0	0	0	0	0	1	0	DT
МО12	0	1	0	1	0	0	0	0	0	1	0	0	0	1	0	0	0	1	0	0	0	0	0	0	1	1	0	0	0	0	0	0	0	1	0	0	1	0	DT
МО13	1	0	0	0	0	1	0	0	0	1	0	0	0	1	0	0	1	0	0	0	0	0	0	0	1	1	0	0	0	0	0	0	0	0	0	0	0	1	DT
МО14	0	1	0	0	0	1	0	0	0	0	0	1	1	0	0	1	1	0	0	0	0	0	0	0	1	1	0	0	0	0	0	0	0	0	0	0	1	0	DT
МО15	1	0	0	0	0	1	0	0	0	1	0	0	0	0	1	0	0	0	0	1	0	0	0	0	1	1	0	0	0	0	0	0	0	0	0	0	0	1	DT
МО16	0	1	0	0	0	1	0	0	0	0	1	0	0	0	0	1	1	0	0	0	0	0	0	0	1	0	1	0	0	0	0	0	0	0	0	0	1	0	DT
МО17	0	1	0	1	0	0	0	0	0	1	0	0	0	0	1	0	1	0	0	0	0	0	0	0	1	0	1	0	0	0	1	0	0	0	0	0	0	1	DT
МО18	0	1	0	0	0	0	1	0	0	1	0	0	0	0	1	0	0	1	0	0	0	0	0	1	0	0	0	0	1	0	1	0	0	0	0	0	0	1	DT
МО19	0	1	0	0	0	1	0	0	0	0	0	1	0	0	0	1	0	0	0	0	0	1	0	0	1	1	0	0	0	0	1	0	0	0	0	0	1	0	DT
МО20	0	1	0	1	0	0	0	0	0	1	0	0	0	0	1	0	1	0	0	0	0	0	0	0	1	1	0	0	0	0	1	0	0	0	1	0	1	0	DT
МО21	0	1	0	0	0	1	0	0	0	1	0	0	0	1	0	0	1	0	0	0	0	0	0	0	1	1	0	0	0	0	0	0	0	0	0	0	1	0	DT
МО22	0	1	0	0	0	1	0	0	0	0	1	0	0	0	0	1	0	0	0	1	0	0	0	0	1	1	0	0	0	0	0	0	0	0	0	0	1	0	DT
МО23	0	1	0	0	1	0	0	0	0	0	1	0	0	0	0	1	0	1	0	0	0	0	0	0	1	1	0	0	0	0	0	0	0	0	0	0	0	1	DT
МО24	0	1	0	0	1	0	0	0	0	1	0	0	0	0	1	0	1	0	0	0	0	0	0	0	1	1	0	0	0	0	0	0	1	1	0	0	1	0	DT
МО25	0	1	0	1	0	0	0	0	0	1	0	0	0	0	1	0	0	0	0	1	0	0	0	0	1	1	0	0	0	0	1	0	0	0	0	0	1	0	DT
МО26	0	1	0	0	0	1	0	0	0	1	0	0	0	0	1	0	1	0	0	0	0	0	0	0	1	1	0	0	0	0	0	0	0	0	0	0	1	0	DT
МО27	0	1	0	0	1	0	0	0	0	1	0	0	0	1	0	0	0	1	0	0	0	0	0	0	1	0	1	0	0	0	0	0	0	0	0	0	1	0	DT
МО28	0	1	0	0	1	0	0	0	0	1	0	0	0	1	0	0	0	1	0	0	0	0	0	0	1	1	0	0	0	0	1	0	0	0	0	0	0	1	DT
МО29	0	1	0	0	0	1	0	0	0	0	1	0	0	0	0	1	1	0	0	0	0	0	0	0	1	1	0	0	0	0	0	0	0	0	0	0	1	0	DT
МО30	0	1	0	1	0	0	0	0	0	1	0	0	0	0	1	0	0	0	0	1	0	0	0	1	0	0	1	0	0	0	0	0	0	0	0	0	1	0	DT
МО31	1	0	0	1	0	0	0	0	0	1	0	0	0	1	0	0	1	0	0	0	0	0	0	0	1	1	0	0	0	0	0	0	0	0	0	0	0	1	DT
МО32	0	1	0	1	0	0	0	0	0	1	0	0	0	0	1	0	1	0	0	0	0	0	0	0	1	0	0	1	0	0	0	0	1	0	0	1	0	0	DT
МО33	0	1	0	0	1	0	0	0	0	1	0	0	0	0	1	0	0	0	0	1	0	0	0	0	1	1	0	0	0	0	0	0	0	0	1	0	1	0	DT
МО34	0	1	0	0	0	1	0	0	0	0	0	1	0	0	0	1	1	0	0	0	0	0	0	0	1	0	0	0	1	0	0	0	0	0	0	0	1	0	DT
МО35	0	1	0	1	0	0	0	0	0	1	0	0	0	1	0	0	1	0	0	0	0	0	0	0	1	0	1	0	0	0	0	0	0	0	0	0	1	0	DT
МО36	0	1	0	1	0	0	0	0	0	1	0	0	0	0	0	1	1	0	0	0	0	0	0	0	1	0	1	0	0	0	0	0	0	0	1	0	1	0	DT
МО37	0	1	0	0	0	1	0	0	0	0	1	0	0	0	1	0	1	0	0	0	0	0	0	0	1	0	1	0	0	0	0	0	0	0	0	0	1	0	DT
МО38	0	1	0	0	0	0	1	0	0	1	0	0	0	0	1	0	1	0	0	0	0	0	0	0	1	1	0	0	0	0	0	0	0	0	1	0	1	0	DT
МО39	0	1	0	1	0	0	0	0	0	1	0	0	0	0	0	1	1	0	0	0	0	0	0	0	1	1	0	0	0	0	0	0	0	0	1	0	1	0	DT
МО40	0	1	0	0	0	1	0	0	0	1	0	0	0	0	0	1	0	0	0	1	0	0	0	0	1	0	0	0	1	0	0	0	0	0	0	0	1	0	DT
МО41	1	0	0	1	0	0	0	0	0	0	1	0	0	0	0	1	1	0	0	0	0	0	0	0	1	1	0	0	0	0	0	0	0	0	0	0	1	0	DT
МО42	0	1	0	0	0	1	0	0	0	0	1	0	0	0	0	1	0	0	0	1	0	0	0	0	1	1	0	0	0	0	0	0	0	0	0	0	1	0	DT
МО43	0	1	0	0	1	0	0	0	0	1	0	0	0	0	0	1	0	0	1	0	0	0	0	0	1	1	0	0	0	0	0	0	0	0	0	0	1	0	DT
МО44	0	1	0	0	1	0	0	0	0	1	0	0	0	0	0	1	0	1	0	0	0	0	0	0	1	1	0	0	0	0	0	0	0	0	0	0	1	0	DT
МО45	0	1	0	0	0	1	0	0	0	1	0	0	0	1	0	0	0	0	0	1	0	0	0	1	0	0	0	1	0	0	0	0	0	0	0	0	1	0	DT
МО46	0	1	0	1	0	0	0	0	0	1	0	0	0	1	0	0	1	0	0	0	0	0	0	0	1	1	0	0	0	0	0	0	0	0	0	0	1	0	DT
МО47	0	1	0	0	0	1	0	0	0	1	0	0	0	0	0	1	0	0	0	1	0	0	0	0	1	1	0	0	0	0	1	0	0	0	0	0	0	1	DT
МО48	0	1	0	0	1	0	0	0	0	1	0	0	0	1	0	0	0	0	0	1	0	0	0	0	1	1	0	0	0	0	0	0	0	0	0	0	1	0	DT
МО49	0	1	0	1	0	0	0	0	0	1	0	0	0	0	1	0	0	1	0	0	0	0	0	0	1	1	0	0	0	0	0	0	0	0	0	0	1	0	DT
МО50	0	1	0	0	0	1	0	0	0	1	0	0	0	0	0	1	0	1	0	0	0	0	0	0	1	1	0	0	0	0	0	0	0	0	0	0	1	0	DT
МО51	0	1	0	0	0	1	0	0	0	1	0	0	0	1	0	0	0	1	0	0	0	0	0	0	1	1	0	0	0	0	0	0	0	0	0	0	1	0	DT
МО52	0	1	0	1	0	0	0	0	0	1	0	0	0	0	1	0	0	1	0	0	0	0	0	0	1	1	0	0	0	0	0	0	0	0	0	0	1	0	DT
МО53	0	1	0	1	0	0	0	0	0	1	0	0	0	0	1	0	0	0	0	1	0	0	0	0	1	0	0	0	1	0	0	0	0	0	0	0	1	0	DT
МО54	0	1	0	0	1	0	0	0	0	1	0	0	0	0	0	1	1	0	0	0	0	0	0	0	1	1	0	0	0	0	0	0	0	0	0	0	1	0	DT
МО55	1	0	0	0	0	1	0	0	0	1	0	0	0	0	0	1	1	0	0	0	0	0	0	0	1	1	0	0	0	0	1	0	0	0	1	0	0	1	DT
МО57	0	1	0	0	0	1	0	0	0	1	0	0	0	1	0	0	1	0	0	0	0	0	0	1	0	1	0	0	0	0	1	0	0	0	0	0	0	1	DT
МО58	0	1	0	0	0	1	0	0	0	1	0	0	0	1	0	0	0	0	0	1	0	0	0	0	1	1	0	0	0	0	0	0	0	0	0	0	1	0	DT
МО59	0	1	0	0	0	1	0	0	0	1	0	0	0	0	0	1	0	1	0	0	0	0	0	0	1	1	0	0	0	0	0	0	0	0	0	0	1	0	DT
МО60	0	1	0	0	1	0	0	0	0	1	0	0	0	0	1	0	1	0	0	0	0	0	0	0	1	1	0	0	0	0	0	0	0	0	0	0	1	0	DT
P01	0	1	0	0	0	1	0	0	0	1	0	0	0	1	0	0	1	0	0	0	0	0	0	0	1	1	0	0	0	0	0	0	0	1	0	0	1	0	PST
P02	0	1	0	0	0	1	0	0	0	1	0	0	0	1	0	0	0	0	0	1	0	0	0	0	1	1	0	0	0	0	0	0	0	0	0	0	1	0	PST
P03	0	1	0	0	0	0	1	0	0	1	0	0	0	0	1	0	1	0	0	0	0	0	0	0	1	1	0	0	0	0	0	0	0	1	0	0	1	0	PST
P04	0	1	0	1	0	0	0	0	0	1	0	0	0	0	0	1	1	0	0	0	0	0	0	0	1	1	0	0	0	0	0	0	0	0	1	0	0	1	PST
P05	0	1	0	0	0	1	0	0	0	1	0	0	0	1	0	0	0	0	0	1	0	0	0	0	1	1	0	0	0	0	0	0	0	0	1	0	1	0	PST
P06	0	1	0	0	1	0	0	0	0	1	0	0	0	1	0	0	0	0	0	1	0	0	0	0	1	1	0	0	0	0	0	0	0	1	0	0	1	0	PST
P07	0	1	0	1	0	0	0	0	0	1	0	0	0	1	0	0	1	0	0	0	0	0	0	0	1	1	0	0	0	0	0	0	0	0	0	0	1	0	PST
P08	0	1	0	0	0	1	0	0	0	1	0	0	0	0	0	1	0	0	0	0	0	1	0	0	1	0	1	0	0	0	0	0	0	0	0	0	1	0	PST
P09	0	1	0	0	0	1	0	0	0	0	1	0	0	0	0	1	1	0	0	0	0	0	0	0	1	1	0	0	0	0	0	0	1	0	0	0	1	0	PST
P10	0	1	0	1	0	0	0	0	0	1	0	0	0	1	0	0	0	1	0	0	0	0	0	0	1	1	0	0	0	0	1	0	0	0	0	0	1	0	PST
P11	0	1	0	0	1	0	0	0	0	1	0	0	0	0	1	0	1	0	0	0	0	0	0	0	1	1	0	0	0	0	0	0	0	0	0	0	1	0	PST
P12	0	1	0	0	0	1	0	0	0	1	0	0	0	0	1	0	1	0	0	0	0	0	0	0	1	0	1	0	0	0	0	0	0	0	0	0	1	0	PST
P13	0	1	0	0	1	0	0	0	0	1	0	0	0	0	0	1	1	0	0	0	0	0	0	0	1	0	0	0	1	0	0	0	0	0	0	0	1	0	PST
P14	0	1	0	0	1	0	0	0	0	1	0	0	0	1	0	0	0	1	0	0	0	0	0	0	1	1	0	0	0	0	0	0	0	0	0	0	1	0	PST
Р20	0	1	0	1	0	0	0	0	0	1	0	0	0	1	0	0	1	0	0	0	0	0	0	0	1	1	0	0	0	0	0	0	0	0	0	0	1	0	PST
Р15	0	1	0	1	0	0	0	0	0	1	0	0	0	0	1	0	1	0	0	0	0	0	0	0	1	1	0	0	0	0	0	0	0	0	0	0	1	0	PST
Р21	0	1	0	1	0	0	0	0	0	1	0	0	0	0	1	0	0	1	0	0	0	0	0	0	1	1	0	0	0	0	0	0	0	0	0	0	1	0	PST
FA1	1	0	0	0	0	1	0	0	0	1	0	0	0	0	0	1	0	1	0	0	0	0	0	0	1	1	0	0	0	0	0	0	0	0	0	0	1	0	PST
FC3	0	1	0	0	0	1	0	0	0	1	0	0	0	0	0	1	1	0	0	0	0	0	0	0	1	1	0	0	0	0	0	0	0	0	0	0	0	1	PST
FF6	0	1	0	0	0	1	0	0	0	1	0	0	0	0	1	0	0	0	0	1	0	0	0	0	1	1	0	0	0	0	0	0	0	0	0	0	1	0	PST
EG6	1	0	0	0	0	1	0	0	0	0	1	0	0	0	0	1	0	1	0	0	0	0	0	0	1	1	0	0	0	0	0	0	0	0	1	0	1	0	PST
EH7	0	1	0	0	0	1	0	0	0	1	0	0	0	0	1	0	1	0	0	0	0	0	0	0	1	1	0	0	0	0	0	1	0	0	0	0	1	0	PST
EK9	0	1	0	1	0	0	0	0	0	1	0	0	0	0	0	1	0	0	0	1	0	0	0	0	1	0	1	0	0	0	0	0	1	0	0	0	1	0	PST
EL10	0	1	0	0	0	1	0	0	0	1	0	0	0	0	1	0	0	1	0	0	0	0	0	0	1	1	0	0	0	0	0	0	0	1	0	0	1	0	PST
EM11	0	1	0	1	0	0	0	0	0	1	0	0	0	1	0	0	0	1	0	0	0	0	0	0	1	1	0	0	0	0	0	0	0	0	0	0	1	0	PST
EN2	0	1	0	0	0	1	0	0	0	1	0	0	0	1	0	0	0	0	0	1	0	0	0	0	1	1	0	0	0	0	0	0	0	0	0	0	1	0	PST
IA1	0	1	0	0	1	0	0	0	0	1	0	0	0	1	0	0	0	0	0	1	0	0	0	0	1	1	0	0	0	0	0	0	0	1	0	0	1	0	PST
IC3	0	1	0	0	0	1	0	0	0	1	0	0	0	0	1	0	1	0	0	0	0	0	0	0	1	0	1	0	0	0	0	0	0	0	0	0	1	0	PST
IF6	0	1	0	0	1	0	0	0	0	1	0	0	0	0	1	0	1	0	0	0	0	0	0	0	1	1	0	0	0	0	0	0	0	0	0	0	1	0	PST
KB2	0	1	0	0	0	1	0	0	0	1	0	0	0	1	0	0	0	1	0	0	0	0	0	0	1	1	0	0	0	0	0	0	0	0	0	0	0	1	PST
KE5	0	1	0	0	1	0	0	0	0	1	0	0	0	1	0	0	1	0	0	0	0	0	0	0	1	0	0	0	0	1	0	0	0	0	0	0	1	0	PST
HA1	0	1	0	0	1	0	0	0	0	1	0	0	0	0	1	0	0	0	0	1	0	0	0	1	0	1	0	0	0	0	0	0	0	0	0	0	1	0	PST
EC3	0	1	0	0	0	1	0	0	0	1	0	0	0	0	1	0	1	0	0	0	0	0	0	0	1	1	0	0	0	0	0	0	0	0	0	0	1	0	PST
HB2	0	1	0	0	1	0	0	0	0	1	0	0	0	0	1	0	0	1	0	0	0	0	0	0	1	1	0	0	0	0	0	0	0	0	0	0	1	0	PST
HC3	0	1	0	0	0	1	0	0	0	1	0	0	0	0	1	0	0	0	0	1	0	0	0	0	1	1	0	0	0	0	0	0	0	0	0	0	1	0	PST
HF6	1	0	0	0	0	1	0	0	0	1	0	0	0	0	0	1	0	1	0	0	0	0	0	0	1	1	0	0	0	0	0	0	0	0	0	0	0	1	PST
HG7	0	1	0	0	1	0	0	0	0	1	0	0	0	0	1	0	0	1	0	0	0	0	0	0	1	1	0	0	0	0	0	0	0	0	0	0	1	0	PST
HH8	0	1	0	0	0	1	0	0	0	1	0	0	0	0	1	0	0	1	0	0	0	0	0	0	1	0	1	0	0	0	0	0	0	0	0	0	1	0	PST
BC3	0	1	0	0	0	1	0	0	0	1	0	0	0	0	0	1	0	1	0	0	0	0	0	0	1	1	0	0	0	0	0	0	0	0	0	0	1	0	PST
AA1	0	1	0	0	1	0	0	0	0	1	0	0	0	1	0	0	0	1	0	0	0	0	0	0	1	0	0	0	1	0	0	0	0	0	0	0	1	0	PST
AB3	0	1	0	0	1	0	0	0	0	1	0	0	0	0	1	0	1	0	0	0	0	0	0	0	1	0	0	0	1	0	0	0	0	0	0	0	1	0	PST
AD4	0	1	0	1	0	0	0	0	0	1	0	0	0	1	0	0	0	1	0	0	0	0	0	0	1	1	0	0	0	0	0	0	0	0	0	0	1	0	PST
AE5	0	1	0	0	0	1	0	0	0	1	0	0	0	0	1	0	0	0	0	1	0	0	0	0	1	1	0	0	0	0	0	0	0	0	0	0	1	0	PST
AF6	0	1	0	0	0	1	0	0	0	1	0	0	0	1	0	0	0	1	0	0	0	0	0	0	1	1	0	0	0	0	0	0	0	0	0	0	1	0	PST
AG7	0	1	0	0	0	1	0	0	0	1	0	0	0	1	0	0	1	0	0	0	0	0	0	0	1	0	1	0	0	0	0	0	0	0	0	0	1	0	PST
AH8	0	1	0	0	1	0	0	0	0	1	0	0	0	0	1	0	1	0	0	0	0	0	0	0	1	1	0	0	0	0	0	0	0	0	0	0	1	0	PST
AI09	0	1	0	0	0	1	0	0	0	1	0	0	0	0	1	0	0	0	0	1	0	0	0	0	1	1	0	0	0	0	0	0	0	0	0	0	1	0	PST
AL12	0	1	0	0	0	0	0	0	1	1	0	0	0	1	0	0	1	0	0	0	0	0	0	0	1	1	0	0	0	0	0	0	0	0	1	0	1	0	PST
ЛК01	0	1	0	0	0	1	0	0	0	1	0	0	0	1	0	0	0	0	0	1	0	0	0	0	1	1	0	0	0	0	0	0	0	0	0	0	1	0	PST
ЛК02	0	1	0	0	1	0	0	0	0	1	0	0	0	0	1	0	0	1	0	0	0	0	0	0	1	1	0	0	0	0	0	0	0	0	0	0	1	0	PST
ЛК03	0	1	0	0	0	1	0	0	0	1	0	0	0	0	1	0	1	0	0	0	0	0	0	0	1	1	0	0	0	0	0	0	0	0	0	0	1	0	PST
ЛК04	0	1	0	1	0	0	0	0	0	1	0	0	0	0	0	1	1	0	0	0	0	0	0	0	1	0	1	0	0	0	0	0	0	0	0	0	1	0	PST
ЛК05	0	1	0	1	0	0	0	0	0	1	0	0	0	0	1	0	1	0	0	0	0	0	0	0	1	0	0	1	0	0	0	0	0	0	0	0	1	0	PST
ЛК06	0	1	0	0	1	0	0	0	0	1	0	0	0	0	1	0	0	1	0	0	0	0	0	0	1	1	0	0	0	0	0	0	0	0	0	0	1	0	PST
ЛК07	0	1	0	1	0	0	0	0	0	1	0	0	0	0	1	0	1	0	0	0	0	0	0	0	1	1	0	0	0	0	0	0	0	0	0	0	1	0	PST
ЛК08	0	1	0	0	0	1	0	0	0	1	0	0	0	1	0	0	1	0	0	0	0	0	0	0	1	0	1	0	0	0	0	0	0	0	0	0	0	1	PST
ЛК09	0	1	0	1	0	0	0	0	0	1	0	0	0	0	1	0	0	1	0	0	0	0	0	0	1	1	0	0	0	0	0	0	0	0	0	0	1	0	PST
ЛК10	0	1	0	1	0	0	0	0	0	1	0	0	0	0	1	0	0	1	0	0	0	0	0	0	1	1	0	0	0	0	0	0	0	0	0	0	0	1	PST
ЛК11	0	1	0	0	1	0	0	0	0	1	0	0	0	1	0	0	1	0	0	0	0	0	0	0	1	1	0	0	0	0	0	0	0	0	0	0	1	0	PST
ЛК12	0	1	0	0	0	1	0	0	0	1	0	0	0	1	0	0	1	0	0	0	0	0	0	0	1	1	0	0	0	0	0	0	0	0	0	0	1	0	PST
ЛК13	0	1	0	0	0	1	0	0	0	1	0	0	0	0	0	1	0	1	0	0	0	0	0	0	1	1	0	0	0	0	0	0	0	0	0	0	1	0	PST
ЛК14	0	1	0	0	0	1	0	0	0	1	0	0	0	0	0	1	1	0	0	0	0	0	0	0	1	1	0	0	0	0	0	0	0	0	0	0	1	0	PST
ЛК15	0	1	0	0	0	1	0	0	0	0	1	0	0	0	0	1	1	0	0	0	0	0	0	0	1	1	0	0	0	0	0	0	0	0	0	0	1	0	PST
ЛК16	0	1	0	0	1	0	0	0	0	1	0	0	0	0	1	0	0	1	0	0	0	0	0	0	1	1	0	0	0	0	0	0	0	0	0	0	1	0	PST
ЛК17	0	1	0	1	0	0	0	0	0	1	0	0	0	0	0	1	1	0	0	0	0	0	0	0	1	0	1	0	0	0	0	0	0	0	0	0	1	0	PST
ЛК18	0	1	0	1	0	0	0	0	0	1	0	0	0	1	0	0	0	1	0	0	0	0	0	0	1	1	0	0	0	0	0	0	0	0	0	0	1	0	PST
ЛК19	0	1	0	1	0	0	0	0	0	1	0	0	0	1	0	0	0	0	0	0	1	0	0	0	1	0	0	0	0	1	0	0	0	0	0	0	1	0	PST
ЛК20	0	1	0	0	0	1	0	0	0	0	1	0	0	0	1	0	0	1	0	0	0	0	0	0	1	1	0	0	0	0	0	0	0	0	0	0	1	0	PST
ЛК21	0	1	0	0	0	1	0	0	0	1	0	0	0	1	0	0	1	0	0	0	0	0	0	0	1	1	0	0	0	0	0	0	0	0	0	0	1	0	PST
ЛК22	0	1	0	0	0	1	0	0	0	1	0	0	0	1	0	0	0	0	0	1	0	0	0	0	1	1	0	0	0	0	0	0	0	0	0	0	1	0	PST
ЛК23	0	1	0	1	0	0	0	0	0	1	0	0	0	0	1	0	1	0	0	0	0	0	0	0	1	0	1	0	0	0	0	0	0	0	0	0	1	0	PST
ЛК24	0	1	0	0	1	0	0	0	0	1	0	0	0	1	0	0	0	1	0	0	0	0	0	0	1	1	0	0	0	0	0	0	0	0	0	0	0	1	PST
ЛК25	0	1	0	0	0	1	0	0	0	1	0	0	0	1	0	0	0	1	0	0	0	0	0	0	1	1	0	0	0	0	0	0	0	0	1	0	1	0	PST
ЛК26	0	1	0	0	0	0	1	0	0	1	0	0	0	1	0	0	0	1	0	0	0	0	0	0	1	1	0	0	0	0	0	0	0	0	0	0	1	0	PST
ЛК27	0	1	0	0	1	0	0	0	0	0	1	0	0	0	0	1	1	0	0	0	0	0	0	0	1	1	0	0	0	0	0	0	0	0	0	0	0	1	PST
ЛК28	0	1	0	0	0	0	0	0	1	1	0	0	0	1	0	0	0	0	0	1	0	0	0	0	1	0	0	1	0	0	0	0	0	0	0	0	1	0	PST
ЛК29	0	1	0	0	0	1	0	0	0	0	1	0	0	0	0	1	1	0	0	0	0	0	0	0	1	1	0	0	0	0	0	0	0	0	0	0	1	0	PST
ЛК30	0	1	0	1	0	0	0	0	0	1	0	0	0	1	0	0	0	1	0	0	0	0	0	0	1	1	0	0	0	0	0	0	0	0	0	0	1	0	PST
ЛК31	0	1	0	0	0	1	0	0	0	1	0	0	0	1	0	0	1	0	0	0	0	0	0	0	1	1	0	0	0	0	0	0	0	0	0	0	1	0	PST
ЛК32	0	1	0	0	1	0	0	0	0	1	0	0	0	1	0	0	0	1	0	0	0	0	0	0	1	1	0	0	0	0	0	0	0	0	0	0	0	1	PST
ЛК33	0	1	0	1	0	0	0	0	0	1	0	0	0	0	1	0	0	1	0	0	0	0	0	0	1	1	0	0	0	0	0	0	0	0	0	0	0	1	PST
ЛК34	0	0	1	0	1	0	0	0	0	1	0	0	0	1	0	0	1	0	0	0	0	0	0	0	1	0	0	0	1	0	0	0	0	0	0	0	1	0	PST
ЛК35	0	1	0	0	1	0	0	0	0	1	0	0	0	1	0	0	1	0	0	0	0	0	0	0	1	1	0	0	0	0	0	0	0	0	0	0	1	0	PST
ЛК36	0	1	0	0	0	1	0	0	0	1	0	0	0	1	0	0	0	0	0	1	0	0	0	0	1	1	0	0	0	0	0	0	0	0	0	0	1	0	PST
ЛК37	0	1	0	0	1	0	0	0	0	1	0	0	0	1	0	0	0	1	0	0	0	0	0	0	1	1	0	0	0	0	0	0	0	0	0	0	0	1	PST
ЛК38	0	1	0	0	1	0	0	0	0	1	0	0	0	0	1	0	1	0	0	0	0	0	0	0	1	1	0	0	0	0	0	0	0	0	0	0	1	0	PST
ЛК39	0	1	0	1	0	0	0	0	0	1	0	0	0	0	1	0	0	1	0	0	0	0	0	0	1	1	0	0	0	0	0	0	0	0	0	0	0	1	PST
ЛК40	0	1	0	1	0	0	0	0	0	1	0	0	0	1	0	0	0	1	0	0	0	0	0	0	1	1	0	0	0	0	1	0	0	0	0	0	1	0	PST
ЛК41	0	1	0	0	1	0	0	0	0	0	1	0	1	0	0	1	1	0	0	0	0	0	0	0	1	1	0	0	0	0	0	0	0	0	0	0	1	0	PST
ЛК42	0	1	0	1	0	0	0	0	0	1	0	0	0	0	1	0	0	1	0	0	0	0	0	0	1	1	0	0	0	0	0	0	0	0	0	0	1	0	PST
ЛК43	0	1	0	0	1	0	0	0	0	1	0	0	0	1	0	0	0	1	0	0	0	0	0	0	1	1	0	0	0	0	0	0	0	0	0	0	1	0	PST
ЛК44	0	1	0	1	0	0	0	0	0	1	0	0	0	1	0	0	0	1	0	0	0	0	0	0	1	1	0	0	0	0	0	0	0	0	0	0	1	0	PST
ЛК45	0	1	0	1	0	0	0	0	0	1	0	0	0	0	0	1	0	1	0	0	0	0	0	0	1	1	0	0	0	0	0	0	0	0	0	0	1	0	PST
ЛК46	0	1	0	1	0	0	0	0	0	1	0	0	0	0	1	0	1	0	0	0	0	0	0	0	1	0	1	0	0	0	0	0	0	0	0	0	1	0	PST
T11	0	1	0	1	0	0	0	0	0	1	0	0	0	0	1	0	1	0	0	0	0	0	0	0	1	0	1	0	0	0	0	0	0	0	0	0	1	0	PST
T12	0	1	0	1	0	0	0	0	0	1	0	0	0	0	1	0	0	1	0	0	0	0	0	0	1	1	0	0	0	0	0	0	0	0	0	0	1	0	PST
T13	0	1	0	0	0	1	0	0	0	1	0	0	0	0	1	0	0	1	0	0	0	0	0	0	1	1	0	0	0	0	0	0	0	0	0	0	1	0	PST
T14	0	1	0	0	1	0	0	0	0	1	0	0	0	0	1	0	1	0	0	0	0	0	0	0	1	1	0	0	0	0	0	0	0	0	0	0	1	0	PST
T15	0	1	0	0	0	1	0	0	0	1	0	0	0	0	1	0	0	1	0	0	0	0	0	0	1	1	0	0	0	0	0	0	0	0	0	0	1	0	PST
T16	0	1	0	1	0	0	0	0	0	1	0	0	0	0	1	0	1	0	0	0	0	0	0	0	1	0	0	1	0	0	0	0	0	0	0	0	1	0	PST
T17	0	1	0	1	0	0	0	0	0	1	0	0	0	0	1	0	0	1	0	0	0	0	0	0	1	1	0	0	0	0	0	0	0	0	0	0	1	0	PST
T18	0	1	0	1	0	0	0	0	0	1	0	0	0	1	0	0	0	1	0	0	0	0	0	0	1	1	0	0	0	0	0	0	0	0	0	0	0	1	PST
T19	0	0	1	1	0	0	0	0	0	1	0	0	0	1	0	0	0	1	0	0	0	0	0	0	1	1	0	0	0	0	0	0	0	0	0	0	1	0	PST
T20	0	1	0	0	1	0	0	0	0	1	0	0	0	0	1	0	1	0	0	0	0	0	0	1	0	0	0	1	0	0	0	0	0	0	0	0	1	0	PST
T21	0	1	0	1	0	0	0	0	0	1	0	0	0	0	0	1	0	1	0	0	0	0	0	0	1	1	0	0	0	0	0	0	0	0	0	0	1	0	PST
T22	0	1	0	0	1	0	0	0	0	1	0	0	0	0	1	0	1	0	0	0	0	0	0	0	1	1	0	0	0	0	0	0	0	0	0	0	1	0	PST
T23	0	1	0	0	0	0	1	0	0	1	0	0	0	0	0	1	0	1	0	0	0	0	0	0	1	1	0	0	0	0	0	0	0	0	0	0	1	0	PST
T24	0	1	0	1	0	0	0	0	0	1	0	0	0	1	0	0	0	0	0	1	0	0	0	0	1	1	0	0	0	0	0	0	0	0	0	0	1	0	PST
T25	0	1	0	0	1	0	0	0	0	1	0	0	0	0	1	0	1	0	0	0	0	0	0	0	1	1	0	0	0	0	0	0	0	0	0	0	1	0	PST
T27	0	1	0	1	0	0	0	0	0	1	0	0	0	0	0	1	1	0	0	0	0	0	0	0	1	0	0	0	1	0	0	0	0	0	0	0	1	0	PST
T28	0	1	0	1	0	0	0	0	0	1	0	0	0	0	1	0	0	1	0	0	0	0	0	0	1	1	0	0	0	0	0	0	0	0	0	0	0	1	PST
T29	0	1	0	0	0	1	0	0	0	0	0	1	0	0	1	0	1	0	0	0	0	0	0	0	1	1	0	0	0	0	0	0	0	0	0	0	1	0	PST
T30	0	1	0	1	0	0	0	0	0	1	0	0	0	0	1	0	1	0	0	0	0	0	0	0	1	0	1	0	0	0	0	0	0	0	0	0	1	0	PST
T31	0	1	0	1	0	0	0	0	0	1	0	0	0	0	0	1	0	1	0	0	0	0	0	0	1	1	0	0	0	0	0	0	0	0	0	0	0	1	PST
Т32	0	1	0	1	0	0	0	0	0	1	0	0	0	1	0	0	1	0	0	0	0	0	0	0	1	0	1	0	0	0	0	0	0	0	0	0	1	0	PST
Т33	0	1	0	0	0	1	0	0	0	0	1	0	0	0	0	1	0	0	0	1	0	0	0	0	1	1	0	0	0	0	0	0	0	0	0	0	1	0	PST
Т34	0	1	0	1	0	0	0	0	0	0	1	0	0	0	0	1	0	0	0	1	0	0	0	0	1	1	0	0	0	0	0	0	0	0	0	0	1	0	PST
Т35	0	1	0	1	0	0	0	0	0	1	0	0	0	1	0	0	0	1	0	0	0	0	0	0	1	1	0	0	0	0	0	0	0	0	0	0	1	0	PST
Т36	0	1	0	0	0	1	0	0	0	1	0	0	0	1	0	0	0	1	0	0	0	0	0	0	1	1	0	0	0	0	0	0	0	0	0	0	1	0	PST
Т37	0	1	0	0	0	0	0	1	0	1	0	0	0	1	0	0	1	0	0	0	0	0	0	0	1	0	1	0	0	0	0	0	0	0	0	0	1	0	PST
Т38	0	1	0	1	0	0	0	0	0	1	0	0	0	0	1	0	1	0	0	0	0	0	0	0	1	0	1	0	0	0	0	0	0	0	0	0	1	0	PST
Т39	0	1	0	1	0	0	0	0	0	1	0	0	0	0	1	0	1	0	0	0	0	0	0	0	1	1	0	0	0	0	0	0	0	0	0	0	1	0	PST
Т40	0	1	0	1	0	0	0	0	0	0	1	0	0	0	0	1	0	0	0	1	0	0	0	0	1	1	0	0	0	0	0	0	0	0	0	0	0	1	PST
Т41	0	1	0	1	0	0	0	0	0	1	0	0	0	0	1	0	0	1	0	0	0	0	0	0	1	0	0	0	1	0	0	0	0	0	0	0	1	0	PST
Т42	0	1	0	0	0	1	0	0	0	1	0	0	0	1	0	0	0	1	0	0	0	0	0	0	1	1	0	0	0	0	0	0	0	0	0	0	1	0	PST
Т43	0	1	0	1	0	0	0	0	0	1	0	0	0	1	0	0	1	0	0	0	0	0	0	1	0	0	0	0	1	0	0	0	0	0	0	0	1	0	PST
Т44	0	1	0	0	1	0	0	0	0	0	1	0	0	0	1	0	0	1	0	0	0	0	0	0	1	1	0	0	0	0	0	0	0	0	0	0	1	0	PST
Т45	0	1	0	1	0	0	0	0	0	1	0	0	0	0	1	0	1	0	0	0	0	0	0	0	1	1	0	0	0	0	0	0	0	0	0	0	1	0	PST
Т46	0	1	0	0	0	1	0	0	0	1	0	0	0	1	0	0	1	0	0	0	0	0	0	0	1	1	0	0	0	0	0	0	0	0	0	0	1	0	PST
Т47	0	1	0	1	0	0	0	0	0	1	0	0	0	1	0	0	1	0	0	0	0	0	0	0	1	1	0	0	0	0	0	0	0	0	0	0	1	0	PST
Т48	0	1	0	0	1	0	0	0	0	1	0	0	0	0	0	1	0	1	0	0	0	0	0	0	1	0	0	0	0	1	0	0	0	0	0	0	1	0	PST
Т49	0	1	0	0	0	1	0	0	0	1	0	0	0	1	0	0	0	1	0	0	0	0	0	0	1	0	0	0	0	1	0	0	0	0	0	0	1	0	PST
Т50	1	0	0	1	0	0	0	0	0	1	0	0	0	0	0	1	0	0	0	0	1	0	0	0	1	0	0	0	0	1	0	0	0	0	0	0	1	0	PST
Т51	0	1	0	0	1	0	0	0	0	1	0	0	0	1	0	0	0	1	0	0	0	0	0	0	1	0	0	0	1	0	0	0	0	0	0	0	1	0	PST
Т52	0	1	0	0	0	1	0	0	0	1	0	0	0	1	0	0	1	0	0	0	0	0	0	0	1	1	0	0	0	0	0	0	0	0	1	0	0	1	PST
Т53	1	0	0	0	0	1	0	0	0	0	1	0	0	0	0	1	0	0	0	1	0	0	0	0	1	1	0	0	0	0	0	0	0	0	0	0	0	1	PST
Т54	0	1	0	1	0	0	0	0	0	1	0	0	0	0	1	0	1	0	0	0	0	0	0	0	1	1	0	0	0	0	0	0	0	0	0	0	1	0	PST
Т55	0	1	0	1	0	0	0	0	0	1	0	0	0	0	1	0	1	0	0	0	0	0	0	0	1	1	0	0	0	0	0	0	0	0	0	0	1	0	PST
Т56	0	1	0	0	0	1	0	0	0	1	0	0	0	1	0	0	0	1	0	0	0	0	0	1	0	0	0	1	0	0	0	0	0	1	0	0	1	0	PST
Т57	0	1	0	0	0	1	0	0	0	1	0	0	0	1	0	0	0	1	0	0	0	0	0	0	1	1	0	0	0	0	0	0	0	0	0	0	1	0	PST
Т58	0	1	0	0	1	0	0	0	0	1	0	0	0	1	0	0	0	1	0	0	0	0	0	0	1	1	0	0	0	0	0	0	0	0	0	0	1	0	PST
Т59	0	1	0	0	0	1	0	0	0	1	0	0	0	1	0	0	0	1	0	0	0	0	0	0	1	1	0	0	0	0	0	0	0	0	0	0	1	0	PST
Т60	0	1	0	0	0	1	0	0	0	1	0	0	0	1	0	0	0	1	0	0	0	0	0	0	1	1	0	0	0	0	0	0	0	0	0	0	1	0	PST
SH01	0	1	0	0	1	0	0	0	0	1	0	0	0	1	0	0	0	0	0	1	0	0	0	0	1	0	1	0	0	0	0	0	1	0	0	0	1	0	PST
SH02	0	1	0	0	1	0	0	0	0	1	0	0	0	1	0	0	1	0	0	0	0	0	0	0	1	1	0	0	0	0	0	0	0	0	0	0	1	0	PST
SH03	0	1	0	0	0	1	0	0	0	1	0	0	0	1	0	0	0	0	0	1	0	0	0	0	1	1	0	0	0	0	0	0	0	0	0	0	1	0	PST
SH04	0	1	0	0	0	1	0	0	0	1	0	0	0	0	0	1	1	0	0	0	0	0	0	0	1	1	0	0	0	0	0	0	0	0	0	0	1	0	PST
SH05	0	1	0	0	1	0	0	0	0	1	0	0	0	1	0	0	1	0	0	0	0	0	0	0	1	1	0	0	0	0	0	0	0	0	0	0	1	0	PST
SH06	0	1	0	0	1	0	0	0	0	1	0	0	0	0	1	0	1	0	0	0	0	0	0	1	0	0	0	1	0	0	0	0	0	0	1	0	1	0	PST
SH07	0	1	0	0	1	0	0	0	0	1	0	0	0	1	0	0	1	0	0	0	0	0	0	0	1	1	0	0	0	0	0	0	0	0	0	0	1	0	PST
SH08	0	1	0	1	0	0	0	0	0	0	1	0	0	0	0	1	0	1	0	0	0	0	0	0	1	1	0	0	0	0	0	0	0	0	0	0	1	0	PST
SH09	0	1	0	0	0	1	0	0	0	0	1	0	0	0	0	1	0	1	0	0	0	0	0	0	1	1	0	0	0	0	0	0	0	0	0	0	1	0	PST
SH10	0	1	0	1	0	0	0	0	0	1	0	0	0	1	0	0	1	0	0	0	0	0	0	0	1	0	1	0	0	0	0	0	0	0	0	0	1	0	PST
SH11	0	1	0	1	0	0	0	0	0	1	0	0	0	1	0	0	0	1	0	0	0	0	0	0	1	1	0	0	0	0	0	0	0	0	0	0	1	0	PST
SH12	0	1	0	1	0	0	0	0	0	1	0	0	0	0	1	0	0	1	0	0	0	0	0	0	1	1	0	0	0	0	0	0	0	0	0	0	1	0	PST
SH13	0	1	0	1	0	0	0	0	0	1	0	0	0	1	0	0	0	1	0	0	0	0	0	0	1	1	0	0	0	0	0	0	0	0	0	0	1	0	PST
SH14	0	1	0	1	0	0	0	0	0	1	0	0	0	0	0	1	1	0	0	0	0	0	0	0	1	1	0	0	0	0	0	0	0	0	0	0	1	0	PST
SH15	0	1	0	1	0	0	0	0	0	1	0	0	0	1	0	0	0	1	0	0	0	0	0	0	1	1	0	0	0	0	0	0	0	0	0	0	1	0	PST
SH16	0	1	0	0	1	0	0	0	0	1	0	0	0	1	0	0	0	0	0	1	0	0	0	0	1	1	0	0	0	0	0	0	0	0	0	0	1	0	PST
SH17	0	1	0	0	0	1	0	0	0	0	1	0	0	0	0	1	1	0	0	0	0	0	0	0	1	1	0	0	0	0	0	0	0	0	0	0	1	0	PST
SH18	0	1	0	0	0	1	0	0	0	1	0	0	0	1	0	0	0	1	0	0	0	0	0	0	1	1	0	0	0	0	0	0	0	0	0	0	1	0	PST
SH19	0	1	0	0	0	1	0	0	0	1	0	0	0	1	0	0	0	1	0	0	0	0	0	0	1	1	0	0	0	0	0	0	0	0	0	0	1	0	PST
SH20	0	1	0	0	0	1	0	0	0	0	1	0	0	0	1	0	1	0	0	0	0	0	0	0	1	1	0	0	0	0	0	0	0	0	0	0	1	0	PST
SH21	0	1	0	0	0	1	0	0	0	1	0	0	0	1	0	0	1	0	0	0	0	0	0	0	1	1	0	0	0	0	0	0	0	0	0	0	1	0	PST
SH22	0	1	0	1	0	0	0	0	0	1	0	0	0	0	1	0	1	0	0	0	0	0	0	0	1	1	0	0	0	0	0	0	0	0	0	0	1	0	PST
MA1	0	1	0	0	1	0	0	0	0	0	1	0	0	0	0	1	1	0	0	0	0	0	0	0	1	1	0	0	0	0	0	0	0	0	0	0	1	0	PST
MB2	0	1	0	1	0	0	0	0	0	1	0	0	0	1	0	0	0	1	0	0	0	0	0	0	1	1	0	0	0	0	0	0	0	0	0	0	0	1	PST
MC7	0	1	0	0	1	0	0	0	0	1	0	0	0	0	1	0	0	1	0	0	0	0	0	0	1	1	0	0	0	0	0	0	0	0	0	0	0	1	PST
MC3	0	1	0	0	0	1	0	0	0	0	1	0	0	0	0	1	1	0	0	0	0	0	0	0	1	1	0	0	0	0	0	0	0	0	0	0	1	0	PST
MD4	0	1	0	0	0	1	0	0	0	1	0	0	0	0	1	0	1	0	0	0	0	0	0	0	1	0	0	1	0	0	0	0	0	0	0	0	1	0	PST
ME5	0	1	0	0	0	1	0	0	0	1	0	0	0	1	0	0	1	0	0	0	0	0	0	0	1	0	1	0	0	0	0	0	0	0	0	0	1	0	PST

## Sheet:  tail shape
ID	T_S	T_HC	T_C	T_L	zone
DI03	0	1	0	0	FL
DI04	0	1	0	0	FL
DI08	0	1	0	0	FL
DI09	0	0	1	0	FL
DI13	0	1	0	0	FL
DI14	0	1	0	0	FL
DI15	0	1	0	0	FL
DI16	0	1	0	0	FL
DI17	0	1	0	0	FL
DI18	0	1	0	0	FL
DI22	0	1	0	0	FL
DI26	0	1	0	0	FL
DI28	0	1	0	0	FL
DI30#	0	1	0	0	FL
DI31	0	1	0	0	FL
DI33	0	1	0	0	FL
DI36	0	1	0	0	FL
DI37	0	0	1	0	FL
DI39	0	1	0	0	FL
DI40	0	1	0	0	FL
9158	0	1	0	0	FL
5478	0	1	0	0	FL
5478.2	0	1	0	0	FL
5481_1	0	1	0	0	FL
5481_2	0	1	0	0	FL
5483	0	1	0	0	FL
5484	0	1	0	0	FL
5479_1	0	1	0	0	FL
5479_2	0	1	0	0	FL
5479_3	0	0	0	1	FL
5485_2	0	1	0	0	FL
5485_3	0	1	0	0	FL
5485_4	0	1	0	0	FL
1246_1_1249	0	0	1	0	FL
1246_2	0	1	0	0	FL
1247_1_1248_1	0	1	0	0	FL
1247_2_1248_2	0	1	0	0	FL
1247_4	0	1	0	0	FL
1249	0	1	0	0	FL
1877	0	0	1	0	FL
1823	0	1	0	0	FL
ZA114	0	1	0	0	DT
ZA117	0	1	0	0	DT
ZA127	0	1	0	0	DT
ZA133	0	0	0	1	DT
ZA139	0	1	0	0	DT
ZA145	0	1	0	0	DT
ДН01	0	0	1	0	DT
ДН03	0	1	0	0	DT
ДН07	0	1	0	0	DT
ДН08	0	1	0	0	DT
ДН11	0	1	0	0	DT
ЗА01	0	1	0	0	DT
ЗА02	0	1	0	0	DT
ЗА03	0	1	0	0	DT
ЗА05	0	1	0	0	DT
ЗА07	0	1	0	0	DT
ЗА12	0	1	0	0	DT
ЗА16	0	1	0	0	DT
ЗА17	0	1	0	0	DT
ЗА18	0	1	0	0	DT
ЗА19	0	1	0	0	DT
ЗА20	0	1	0	0	DT
ЗА21	0	1	0	0	DT
ЗА23	0	1	0	0	DT
ЗА26	0	1	0	0	DT
ЗА28	0	0	1	0	DT
ЗА29	0	1	0	0	DT
ЗА31	0	1	0	0	DT
ЗА32	0	1	0	0	DT
ЗА33	0	1	0	0	DT
ЗА34	0	1	0	0	DT
ЗА39	0	1	0	0	DT
ЗА43	0	1	0	0	DT
ЗА45	0	1	0	0	DT
ЗА46	0	1	0	0	DT
ЗА47	0	1	0	0	DT
ЗА48	0	1	0	0	DT
ЗА52	0	1	0	0	DT
ЗА54	0	1	0	0	DT
ЗА56	0	1	0	0	DT
ЗА59	0	1	0	0	DT
ЗА63	0	1	0	0	DT
ЗА68	0	1	0	0	DT
ЗА70	0	1	0	0	DT
ЗА73	0	1	0	0	DT
ЗА79	0	1	0	0	DT
ЗА83	0	1	0	0	DT
ЗА89	0	1	0	0	DT
ЗА96	0	1	0	0	DT
КМ005	0	1	0	0	DT
КМ008	0	1	0	0	DT
КМ009	0	1	0	0	DT
КМ015	0	1	0	0	DT
КМ016	0	1	0	0	DT
КМ022	0	1	0	0	DT
КМ028	0	1	0	0	DT
КМ032	0	0	1	0	DT
КМ034	0	1	0	0	DT
КМ035	0	1	0	0	DT
КМ038	0	1	0	0	DT
КМ039	0	0	1	0	DT
КМ040	0	1	0	0	DT
КМ041	0	1	0	0	DT
КМ043	0	0	1	0	DT
КМ044	0	1	0	0	DT
КМ046	0	1	0	0	DT
КМ048	0	1	0	0	DT
КМ049	0	1	0	0	DT
КМ050	0	0	1	0	DT
КМ051	0	0	1	0	DT
КМ052	0	1	0	0	DT
КМ054	0	1	0	0	DT
КМ056	0	1	0	0	DT
КМ059	0	1	0	0	DT
КМ060	0	0	1	0	DT
КМ061	0	0	1	0	DT
КМ062	0	1	0	0	DT
КМ064	0	1	0	0	DT
КМ065	0	0	0	1	DT
КМ066	0	1	0	0	DT
КМ068a	0	1	0	0	DT
КМ080	0	1	0	0	DT
КМ083	0	1	0	0	DT
КМ084	0	1	0	0	DT
КМ085	0	1	0	0	DT
КМ089	0	1	0	0	DT
КМ090	0	1	0	0	DT
КМ092	0	0	1	0	DT
КМ096	0	1	0	0	DT
КМ098	0	0	1	0	DT
КМ099	0	1	0	0	DT
КМ100	0	0	1	0	DT
КМ101	0	0	1	0	DT
КМ103	0	0	1	0	DT
КМ104	0	0	1	0	DT
КМ105	0	0	1	0	DT
КМ109	0	1	0	0	DT
КМ110	0	1	0	0	DT
КМ111	0	1	0	0	DT
КМ112	0	1	0	0	DT
КМ114	0	1	0	0	DT
МО01	0	0	1	0	DT
МО02	0	0	1	0	DT
МО03	0	1	0	0	DT
МО04	0	1	0	0	DT
МО06	0	0	1	0	DT
МО07	0	1	0	0	DT
МО08	0	0	0	1	DT
МО13	0	1	0	0	DT
МО14	0	0	1	0	DT
МО15	0	0	1	0	DT
МО16	0	1	0	0	DT
МО20	0	1	0	0	DT
МО22	0	1	0	0	DT
МО23	0	1	0	0	DT
МО26	0	1	0	0	DT
МО28	0	1	0	0	DT
МО29	0	0	1	0	DT
МО30	0	1	0	0	DT
МО35	0	1	0	0	DT
МО41	0	1	0	0	DT
МО46	0	1	0	0	DT
МО47	0	1	0	0	DT
МО48	0	0	1	0	DT
МО52	0	0	1	0	DT
МО57	0	1	0	0	DT
P07	0	1	0	0	PST
P09	0	0	1	0	PST
P11	0	1	0	0	PST
P12	0	1	0	0	PST
FE5	0	1	0	0	PST
EG6	0	1	0	0	PST
EH7	0	1	0	0	PST
KE5	0	1	0	0	PST
EC3	0	1	0	0	PST
AE5	0	0	1	0	PST
AF6	0	1	0	0	PST
AI09	0	1	0	0	PST
AL12	0	1	0	0	PST
ЛК01	0	1	0	0	PST
ЛК04	0	1	0	0	PST
ЛК13	0	1	0	0	PST
ЛК21	0	1	0	0	PST
ЛК22	0	1	0	0	PST
ЛК23	0	1	0	0	PST
ЛК26	0	1	0	0	PST
ЛК27	0	1	0	0	PST
ЛК36	0	1	0	0	PST
ЛК37	0	1	0	0	PST
ЛК45	0	1	0	0	PST
T12	0	0	1	0	PST
T15	0	0	1	0	PST
T18	0	0	1	0	PST
T19	0	1	0	0	PST
T20	0	0	1	0	PST
T22	0	1	0	0	PST
T24	0	0	1	0	PST
T27	0	1	0	0	PST
Т32	0	0	1	0	PST
Т34	0	1	0	0	PST
Т36	0	0	0	1	PST
Т37	0	0	1	0	PST
Т38	0	1	0	0	PST
Т44	0	1	0	0	PST
Т45	0	1	0	0	PST
Т46	0	1	0	0	PST
Т48	0	1	0	0	PST
Т50	0	0	1	0	PST
Т51	0	1	0	0	PST
Т53	0	0	1	0	PST
Т55	0	0	1	0	PST
Т60	0	1	0	0	PST
SH03	0	1	0	0	PST
SH04	0	1	0	0	PST
SH06	0	1	0	0	PST
SH08	0	1	0	0	PST
SH09	0	1	0	0	PST
SH10	0	1	0	0	PST
SH11	0	1	0	0	PST
SH12	0	1	0	0	PST
SH13	0	1	0	0	PST
SH15	0	1	0	0	PST
SH17	0	1	0	0	PST
SH19	0	1	0	0	PST
SH20	0	1	0	0	PST
DI05	1	0	0	0	FL
DI07	1	0	0	0	FL
DI12	1	0	0	0	FL
DI19	1	0	0	0	FL
DI23	1	0	0	0	FL
DI38	1	0	0	0	FL
5652	1	0	0	0	FL
9161	1	0	0	0	FL
5475_2	1	0	0	0	FL
5480	1	0	0	0	FL
1822	1	0	0	0	FL
ZA118	1	0	0	0	DT
ZA131	1	0	0	0	DT
ZA143	1	0	0	0	DT
ZA146	1	0	0	0	DT
ДН06	1	0	0	0	DT
ЗА04	1	0	0	0	DT
ЗА09	1	0	0	0	DT
ЗА25	1	0	0	0	DT
ЗА38	1	0	0	0	DT
ЗА49	1	0	0	0	DT
ЗА62	1	0	0	0	DT
ЗА65	1	0	0	0	DT
ЗА90	1	0	0	0	DT
КМ002	1	0	0	0	DT
КМ004	1	0	0	0	DT
КМ017	1	0	0	0	DT
КМ024	1	0	0	0	DT
КМ042	1	0	0	0	DT
КМ055	1	0	0	0	DT
КМ068b	1	0	0	0	DT
КМ069	1	0	0	0	DT
КМ071	1	0	0	0	DT
КМ073	1	0	0	0	DT
КМ087	1	0	0	0	DT
КМ088	1	0	0	0	DT
КМ091	1	0	0	0	DT
КМ093	1	0	0	0	DT
КМ107	1	0	0	0	DT
КМ108	1	0	0	0	DT
МО33	1	0	0	0	DT
МО55	1	0	0	0	DT
МО58	1	0	0	0	DT
P01	1	0	0	0	PST
P02	1	0	0	0	PST
P03	1	0	0	0	PST
P06	1	0	0	0	PST
Р20	1	0	0	0	PST
Р15	1	0	0	0	PST
Р21	1	0	0	0	PST
Р22.11	1	0	0	0	PST
EK9	1	0	0	0	PST
EN2	1	0	0	0	PST
HA1	1	0	0	0	PST
HB2	1	0	0	0	PST
HG7	1	0	0	0	PST
BC3	1	0	0	0	PST
AB3	1	0	0	0	PST
ЛК08	1	0	0	0	PST
ЛК19	1	0	0	0	PST
ЛК20	1	0	0	0	PST
ЛК24	1	0	0	0	PST
ЛК25	1	0	0	0	PST
ЛК31	1	0	0	0	PST
ЛК35	1	0	0	0	PST
T11	1	0	0	0	PST
T16	1	0	0	0	PST
T21	1	0	0	0	PST
T25	1	0	0	0	PST
T28	1	0	0	0	PST
T30	1	0	0	0	PST
Т40	1	0	0	0	PST
Т41	1	0	0	0	PST
Т42	1	0	0	0	PST
Т43	1	0	0	0	PST
Т52	1	0	0	0	PST
Т59	1	0	0	0	PST
SH02	1	0	0	0	PST
SH21	1	0	0	0	PST
MC3	1	0	0	0	PST

## Sheet: height, weight, BMI, leg length
ID	height	leg	weight	BMI	leg_prop	zone
ZA132_(2)	45	16	17.1	2.12788	0.355556	DT
HF6	17	7	5	1.64696	0.411765	PST
ZА082	60	25	13.5	1.25993	0.416667	DT
Т50	26	11	2.2	0.473819	0.423077	PST
ZА041	30	13	9	1.6799	0.433333	DT
ZА048	30	13	9.3	1.7359	0.433333	DT
ZА040	23	10	7.3	1.77729	0.434783	DT
CH04	23	10			0.434783	DT
ZА089	68	30	14.1	1.16111	0.441176	DT
ZA102	41	19	17	2.32182	0.463415	DT
Т43	28	13			0.464286	PST
EC3	30	14	6	1.11994	0.466667	PST
Т51	32	15	6	1.04994	0.46875	PST
Т39	34	16	8	1.31757	0.470588	PST
T27	36	17	8.5	1.32215	0.472222	PST
FE5	25	12	10	2.23987	0.48	PST
P01	56	27	21.6	2.15988	0.482143	PST
ZA146	33	16	11.7	1.98534	0.484848	DT
ZA145	35	17	13	2.07988	0.485714	DT
DI10	35	17	7	1.11994	0.485714	FL
T13	35	17	7.5	1.19993	0.485714	PST
ZА086	51	25			0.490196	DT
Т37	40	20	8	1.11994	0.5	PST
T20	46	23	12	1.46079	0.5	PST
Т45	38	19	12	1.76832	0.5	PST
AB3	40	20	19	2.65985	0.5	PST
FA1	20	10	10	2.79984	0.5	PST
BC3	28	14	14	2.79984	0.5	PST
ZА081	59	30	14.7	1.39517	0.508475	DT
ZA101	59	30	27	2.56257	0.508475	DT
ZА092	53	27	17.7	1.87008	0.509434	DT
HG7	35	18	15	2.39986	0.514286	PST
ZA136	77	40	27	1.96352	0.519481	DT
DI18	25	13	6	1.34392	0.52	FL
ZА047	48	25	26	3.03316	0.520833	DT
ZА084	65	34	13.7	1.18024	0.523077	DT
ZА042	57	30	25	2.456	0.526316	DT
T18	38	20	8	1.17888	0.526316	PST
Т40	38	20	10	1.4736	0.526316	PST
T16	38	20	11	1.62096	0.526316	PST
KE5	19	10	8	2.35776	0.526316	PST
EK9	34	18	18	2.96454	0.529412	PST
DI08	30	16	6	1.11994	0.533333	FL
DI09	30	16	6	1.11994	0.533333	FL
ZA132	56	30	35	3.4998	0.535714	DT
Т53	28	15	5	0.999943	0.535714	PST
MD4	28	15	10	1.99989	0.535714	PST
ZА095	37	20	10.1	1.52856	0.540541	DT
AE5	37	20	17	2.57283	0.540541	PST
EN2	35	19	19	3.03983	0.542857	PST
DI14	46	25	8.5	1.03472	0.543478	FL
ZА091	62	34	27.1	2.4476	0.548387	DT
T25	31	17	8	1.44508	0.548387	PST
T24	29	16	5.5	1.06201	0.551724	PST
ДН04	45	25	9	1.11994	0.555556	DT
DI07	90	50	55	3.42203	0.555556	FL
EG6	18	10	7	2.17765	0.555556	PST
MA1	45	25	35	4.35531	0.555556	PST
ДН06	50	28	22	2.46386	0.56	DT
ДН07	50	28	22	2.46386	0.56	DT
ZА043	66	37	29.3	2.48592	0.560606	DT
ZА083	71	40	15	1.18303	0.56338	DT
ZA141	55	31	33.7	3.43108	0.563636	DT
ZA142	53	30	19.7	2.08139	0.566038	DT
ZA128	53	30	27	2.85267	0.566038	DT
EL10	53	30	30	3.16963	0.566038	PST
T14	30	17	6	1.11994	0.566667	PST
T23	30	17	6	1.11994	0.566667	PST
DI15	37	21	7	1.0594	0.567568	FL
ZA140	58	33	35	3.37912	0.568966	DT
ДН01	35	20	5	0.799954	0.571429	DT
CH34	35	20	7	1.11994	0.571429	DT
ZА098	35	20	13	2.07988	0.571429	DT
Т34	28	16	8	1.59991	0.571429	PST
EH7	14	8	4	1.59991	0.571429	PST
IA1	35	20	16	2.55985	0.571429	PST
MB2	35	20	17	2.71985	0.571429	PST
HB2	35	20	20	3.19982	0.571429	PST
AA1	70	40	50	3.99977	0.571429	PST
ZА085	61	35	17.8	1.63401	0.57377	DT
ZA100	54	31	23.3	2.41616	0.574074	DT
AF6	33	19	18	3.05437	0.575758	PST
ZА094	57	33	21	2.06304	0.578947	DT
ZA135	57	33	22	2.16128	0.578947	DT
ZA134	60	35	27.3	2.54785	0.583333	DT
DI30#	60	35	30	2.79984	0.583333	FL
DI22	24	14			0.583333	FL
T28	60	35	20	1.86656	0.583333	PST
AL12	65	38	50	4.30745	0.584615	PST
ZA138	70	41	33	2.63985	0.585714	DT
ZА078	34	20	13	2.14105	0.588235	DT
ZА001	56	33	26	2.59985	0.589286	DT
T17	54	32	20	2.07396	0.592593	PST
Т46	54	32	20	2.07396	0.592593	PST
HH8	32	19	17	2.97483	0.59375	PST
ZА090	84	50	29.7	1.97989	0.595238	DT
ZА087	57	34	13	1.27712	0.596491	DT
ZA130	57	34	33	3.24192	0.596491	DT
ZА088	67	40	19	1.58797	0.597015	DT
ДН05	50	30	25	2.79984	0.6	DT
ZА050	50	30	31	3.4718	0.6	DT
DI24	25	15			0.6	FL
IF6	25	15	8	1.7919	0.6	PST
EM11	25	15	10	2.23987	0.6	PST
T22	50	30	22	2.46386	0.6	PST
T15	63	38	40	3.55535	0.603175	PST
ZA131	66	40	37	3.13922	0.606061	DT
Т59	56	34	23	2.29987	0.607143	PST
Т55	56	34	30	2.99983	0.607143	PST
Т54	54	33	20	2.07396	0.611111	PST
Т60	60	37	26	2.42653	0.616667	PST
ZA133	105	65	64	3.41314	0.619048	DT
Т35	63	39	35	3.11093	0.619048	PST
ZA105	71	44	39.1	3.08377	0.619718	DT
T19	50	31	20	2.23987	0.62	PST
T11	50	31	24	2.68785	0.62	PST
ДН08	37	23	9	1.36208	0.621622	DT
MC7	45	28	30	3.73312	0.622222	PST
T31	61	38	32	2.93754	0.622951	PST
ZA106	64	40	40	3.4998	0.625	DT
HA1	40	25	20	2.79984	0.625	PST
Т47	56	35	31	3.09982	0.625	PST
ДН10	43	27	12	1.5627	0.627907	DT
ДН09	43	27	15	1.95338	0.627907	DT
ZА093	68	43	29.3	2.4128	0.632353	DT
ДН11	60	38	28	2.61318	0.633333	DT
ДН03	60	38	35	3.26648	0.633333	DT
Т32	52	33	30	3.23059	0.634615	PST
ZА096	63	40	23.1	2.05322	0.634921	DT
ДН02	55	35	23	2.34168	0.636364	DT
Т57	55	35	18	1.83262	0.636364	PST
CH09	47	30			0.638298	DT
Т44	47	30	15	1.78713	0.638298	PST
T12	47	30	17	2.02542	0.638298	PST
ME5	25	16	4	0.895949	0.64	PST
T30	53	34	28	2.95832	0.641509	PST
ZA129	70	45	40	3.19982	0.642857	DT
ZA107	70	45	43	3.4398	0.642857	DT
FC3	28	18	18	3.59979	0.642857	PST
T26	59	38	24	2.27784	0.644068	PST
ZА097	51	33	20.4	2.23987	0.647059	DT
ZA104	51	33	23.7	2.6022	0.647059	DT
AG7	20	13	8	2.23987	0.65	PST
ZA147	63	41	48	4.26642	0.650794	DT
Т41	55	36	30	3.05437	0.654545	PST
HC3	35	23	20	3.19982	0.657143	PST
ZA144	47	31	21	2.50199	0.659574	DT
ДН12	50	33	22	2.46386	0.66	DT
Т42	56	37	20	1.99989	0.660714	PST
ZА052	45	30	23	2.86206	0.666667	DT
ZA139	75	50	40	2.9865	0.666667	DT
AH8	27	18	10	2.07396	0.666667	PST
Т52	42	28	16	2.13321	0.666667	PST
MC3	21	14	10	2.66651	0.666667	PST
KB2	60	40	40	3.73312	0.666667	PST
Т36	54	36	40	4.14791	0.666667	PST
ZА061	64	43	38	3.32481	0.671875	DT
Т56	52	35	20	2.15372	0.673077	PST
Т38	49	33	15	1.71419	0.673469	PST
Т58	49	33	17	1.94275	0.673469	PST
AD4	37	25	20	3.02685	0.675676	PST
T29	50	34	18	2.01589	0.68	PST
ZA143	73	50	43.1	3.30611	0.684932	DT
Т33	42	29	12	1.59991	0.690476	PST
Т48	39	27	13	1.86656	0.692308	PST
CH01	50	35	12	1.34392	0.7	DT
ZA137	80	56	35	2.44986	0.7	DT
ZА077	47	33	24	2.85941	0.702128	DT
DI25	35	25	7	1.11994	0.714286	FL
ZА049	50	36	20	2.23987	0.72	DT
IC3	25	18	12	2.68785	0.72	PST
ZА057	30	22	13	2.42653	0.733333	DT
ZА080	53	39	20	2.11309	0.735849	DT
AI09	27	20	20	4.14791	0.740741	PST
ZА079	47	35	20	2.38284	0.744681	DT
FF6	20	15	7	1.95989	0.75	PST
ZА051	46	35	20	2.43464	0.76087	DT
ZА053	43	33	34	4.42765	0.767442	DT
ZA109	45	35	19	2.36431	0.777778	DT
ZА058	33	26	15	2.54531	0.787879	DT
ZА056	34	27	20	3.29393	0.794118	DT
CH02	45	37	10	1.24437	0.822222	DT
ZА055	45	37	25	3.11093	0.822222	DT
ZА054	36	30	25	3.88867	0.833333	DT
ZA118	37	31	22	3.32954	0.837838	DT
ZA108	45	38	21	2.61318	0.844444	DT
ZA112	53	45	23	2.43005	0.849057	DT
ZA110	41	35	18	2.4584	0.853659	DT
ZA126	49	42	23	2.62842	0.857143	DT
ZA116	35	30	17	2.71985	0.857143	DT
ZA114	43	37	17	2.21383	0.860465	DT
ZA115	37	32	15	2.27014	0.864865	DT
ZA123	45	39	17	2.11544	0.866667	DT
ZA125	46	40	19	2.31291	0.869565	DT
Т49	41	36	14	1.91209	0.878049	PST
ZА059	42	37	23	3.06649	0.880952	DT
ZA117	43	38	20	2.6045	0.883721	DT
ZA127	43	38	25	3.25563	0.883721	DT
ZA111	53	47	28	2.95832	0.886792	DT
ZA121	45	40	17	2.11544	0.888889	DT
ZA124	45	40	19	2.36431	0.888889	DT
ZА060	45	40	25	3.11093	0.888889	DT
ZA120	47	42	18	2.14456	0.893617	DT
ZA119	47	42	25	2.97855	0.893617	DT
ZA113	48	43	23	2.68318	0.895833	DT
ZA122	51	46	22	2.41555	0.901961	DT
CH11	65		13	1.11994		DT
CH27	40		10	1.39992		DT
ZА010	25		6.3	1.41112		DT
ZА013	40		11.3	1.58191		DT
КМ029	24		7	1.63324		DT
КМ020	102		31	1.70186		DT
CH15	32		10	1.7499		DT
ZА075	35		11.3	1.8079		DT
КМ011	37		12	1.81611		DT
КМ010	37		12	1.81611		DT
ZА071	38		12.5	1.842		DT
КМ021	60		21	1.95989		DT
КМ026	28		10	1.99989		DT
КМ016	42		15	1.99989		DT
КМ017	42		15	1.99989		DT
CH08	110		40	2.03625		DT
КМ028	22		8	2.03625		DT
КМ001	23		8.5	2.06945		DT
CH26	40		15	2.09988		DT
ZА072	38		14.3	2.10725		DT
КМ018	73		28	2.14782		DT
КМ024	72		28	2.17765		DT
КМ022	46		18	2.19118		DT
КМ006	38		15	2.2104		DT
ZА024	53		21	2.21874		DT
ZА074	37		15	2.27014		DT
КМ025	69		28	2.27233		DT
КМ014	32		13	2.27487		DT
КМ007	39		16	2.29731		DT
КМ012	56		23	2.29987		DT
ZА062	38		15.7	2.31355		DT
ZА025	37		15.3	2.31554		DT
ZА073	41		17	2.32182		DT
CH30	38		16	2.35776		DT
ZА003	64		27	2.36237		DT
КМ023	71		30	2.36606		DT
ZА036	60		26.1	2.43586		DT
ZА014	87		38	2.44584		DT
ZА004	64		28	2.44986		DT
КМ019	64		28	2.44986		DT
ZА028	71		31.7	2.50014		DT
CH29	38		17	2.50512		DT
КМ015	57		26	2.55424		DT
ZА002	50		23	2.57585		DT
ZА066	40		18.5	2.58985		DT
ZА068	47		22	2.62113		DT
ZА026	57		26.7	2.62301		DT
ZА021	38		18	2.65248		DT
ZА039	40		19	2.65985		DT
КМ013	44		21	2.67258		DT
ZА005	70		34	2.71985		DT
ZА067	38		18.5	2.72616		DT
ZА065	40		20	2.79984		DT
ZА015	50		25	2.79984		DT
ZА027	43		21.5	2.79984		DT
ZА063	42		21	2.79984		DT
ZА064	42		21	2.79984		DT
ZА070	43		22	2.86495		DT
ZА069	44		23	2.92711		DT
ZА035	45		23.7	2.94917		DT
CH59	30		16	2.9865		DT
КМ009	24		13	3.03316		DT
CH32	28		16	3.19982		DT
ZА031	65		37.4	3.22197		DT
ZА023	43		25	3.25563		DT
КМ005	22		13	3.3089		DT
ZА038	45		27	3.35981		DT
КМ027	30		18	3.35981		DT
ZА029	67		41.1	3.43503		DT
КМ003	32		21	3.67479		DT
ZА037	41		27	3.68759		DT
ZА030	75		49.9	3.72565		DT
CH28	45		30	3.73312		DT
ZА034	49		33.3	3.8055		DT
ZА032	63		44	3.91089		DT
ZА033	52		38	4.09207		DT
CH43	95		70	4.12608		DT
КМ004	32		24.5	4.28726		DT
CH31	55		45	4.58156		DT
CH20			50			DT
CH39			50			DT
CH42			50			DT
CH84			50			DT
CH56			45			DT
CH98			45			DT
CH49			40			DT
CH78			40			DT
CH87			40			DT
CH73			38			DT
CH44			35			DT
CH53			35			DT
CH76			35			DT
CH79			35			DT
CH94			35			DT
CH12			32			DT
CH47			30			DT
CH50			30			DT
CH71			30			DT
CH88			30			DT
CH95			30			DT
CH54			28			DT
CH96			28			DT
CH18			27			DT
CH21			27			DT
CH80			27			DT
ZA103			25.1			DT
CH10			25			DT
CH40			25			DT
CH51			25			DT
CH05			22			DT
CH13			22			DT
CH19			22			DT
CH24			22			DT
CH25			22			DT
CH14			20			DT
CH17			20			DT
CH63			20			DT
CH06			18			DT
CH22			18			DT
CH97			18			DT
CH16			17			DT
CH23			17			DT
CH33			17			DT
CH60			17			DT
CH74			17			DT
CH72			16			DT
CH83			16			DT
CH07			15			DT
CH41			15			DT
CH45			15			DT
CH48			15			DT
CH58			15			DT
CH62			15			DT
CH70			15			DT
CH75			15			DT
CH82			15			DT
CH35			12			DT
CH57			12			DT
CH67			12			DT
CH68			12			DT
CH69			12			DT
CH85			12			DT
H07			12			DT
H06			12			DT
CH55			11			DT
H24			11			DT
CH61			10			DT
CH86			10			DT
CH89			10			DT
CH99			10			DT
H14			10			DT
H15			10			DT
H26			10			DT
H34			10			DT
H35			10			DT
CH52			8			DT
CH64			8			DT
CH65			8			DT
H36			8			DT
H37			8			DT
H25			8			DT
CH03			7			DT
CH36			7			DT
CH37			7			DT
CH77			7			DT
H38			7			DT
H40			6			DT
CH46			5			DT
CH66			5			DT
CH93			5			DT
CH38			4			DT
H39			4			DT
CH90			3			DT
CH91			3			DT
CH81			2			DT
CH92			1.5			DT
КМ042						DT
КМ046						DT
КМ047						DT
КМ051						DT
КМ055						DT
КМ095						DT
КМ107						DT
КМ108						DT
КМ112						DT
КМ052						DT
КМ056						DT
КМ067						DT
КМ072						DT
КМ073						DT
КМ087						DT
КМ110						DT
КМ111						DT
КМ032						DT
КМ036						DT
КМ039						DT
КМ049						DT
КМ060						DT
КМ061						DT
КМ071						DT
КМ096						DT
КМ097						DT
КМ098						DT
КМ099						DT
КМ100						DT
КМ031						DT
КМ035						DT
КМ038						DT
КМ057						DT
ZА046	58					DT
МО58		42	43			DT
МО28		42	38			DT
МО27		40	35			DT
H05			30			DT
ZА018			30			DT
H09			30			DT
МО45		45	30			DT
МО24		36	30			DT
H28			29			DT
H27			28			DT
H01			25			DT
H02			25			DT
H11			25			DT
ZА007			25			DT
ZА016			25			DT
ZА017			25			DT
ZА019			25			DT
ZА022			25			DT
H30			25			DT
МО23		35	25			DT
ZА011			24			DT
ZА006			23			DT
H18			23			DT
H19			23			DT
ZА020			22			DT
КМ002			21			DT
ZА009			20			DT
H20			20			DT
МО56		30	20			DT
H08			19			DT
H03			18			DT
H04			17			DT
H16			17			DT
H21			17			DT
H23			17			DT
МО21		30	17			DT
МО43		27	17			DT
МО48		27	17			DT
H33			16			DT
H22			16			DT
H31			16			DT
H32			16			DT
МО22		30	16			DT
МО35		27	16			DT
ZА008			15			DT
МО60		32	15			DT
МО47		28	15			DT
МО40		26	15			DT
МО11		22	15			DT
МО33		22	15			DT
H10			14			DT
МО16		23	14			DT
МО29		25	13			DT
МО30		21	13			DT
H29			12			DT
МО26		35	12			DT
МО59		22	12			DT
МО25		17	11			DT
МО13		16	11			DT
ZА012			10			DT
МО01		25	10			DT
МО44		15	10			DT
МО03		12	10			DT
МО14		23	9			DT
МО52		18	9			DT
МО12		13	9			DT
МО55		8	9			DT
МО46		22	8			DT
МО57		18	8			DT
МО41		17	8			DT
МО36		16	8			DT
МО20		14	8			DT
МО39		21	7			DT
МО54		19	7			DT
МО10		16	7			DT
МО02		12	7			DT
МО09		9	7			DT
МО06		18	6			DT
МО08		16	6			DT
МО34		15	6			DT
МО42		13	6			DT
МО53		12	6			DT
МО19		12	6			DT
МО37		11	6			DT
МО38		19	5			DT
МО18		12	5			DT
МО17		10	5			DT
МО49		10	5			DT
МО04		9	5			DT
МО07		7	5			DT
МО50		12	4			DT
МО51		11	4			DT
МО32		10	4			DT
МО15		6	4			DT
МО05		8	3			DT
МО31		8	2.5			DT
H12			1			DT
H13			1			DT
ZА013(2)						DT
DI02	35		5	0.799954		FL
DI01	45		10	1.24437		FL
DI23						FL
DI26						FL
DI20						FL
DI21						FL
DI04						FL
DI05						FL
DI11						FL
DI27						FL
DI19						FL
DI37						FL
DI28						FL
DI30						FL
DI16						FL
DI03						FL
DI12						FL
DI13						FL
DI29						FL
DI31						FL
DI34						FL
DI35						FL
DI38						FL
DI39						FL
DI17						FL
DI40						FL
DI33			22			FL
DI36			7			FL
P11	20		3.5	0.979944		PST
P13	20		4	1.11994		PST
P12	22		4.5	1.14539		PST
P04	27		5.6	1.16142		PST
P06	32		8.3	1.45242		PST
P08	27		9	1.86656		PST
P09	23		8	1.94772		PST
Р15	52		19.5	2.09988		PST
P02	58	29	22	2.12402		PST
Р22.11	50		21.5	2.40786		PST
P07	37		16.5	2.49716		PST
P05	45		33	4.10643		PST
ЛК25			42			PST
ЛК04			41			PST
ЛК08			40			PST
ЛК09			38			PST
ЛК37			33			PST
ЛК12			32			PST
ЛК32			31			PST
P03			30			PST
ЛК39			30			PST
ЛК13			28			PST
ЛК07			28			PST
ЛК33			28			PST
ЛК28			25			PST
ЛК23			25			PST
ЛК10			24.5			PST
ЛК17			23.5			PST
ЛК06			22			PST
ЛК38			22			PST
ЛК02			21.5			PST
ЛК05			21			PST
ЛК26			21			PST
ЛК46			21			PST
ЛК30			20			PST
ЛК45			19.6			PST
ЛК18			19.5			PST
ЛК43			19.5			PST
ЛК03			19.3			PST
ЛК44			19.3			PST
T21			19			PST
ЛК40			18			PST
ЛК21			16			PST
ЛК16			16			PST
ЛК19			16			PST
ЛК31			16			PST
ЛК36			15			PST
ЛК22			14			PST
ЛК11			13.5			PST
ЛК14			13.3			PST
ЛК42			13.3			PST
ЛК01			13			PST
ЛК15			12.5			PST
SH01			12			PST
ЛК20			11.5			PST
ЛК24			11			PST
ЛК35			11			PST
ЛК27			9			PST
ЛК29			8			PST
Р20		32	7.6			PST
ЛК34			5.5			PST
ЛК41			4			PST
P10			2.5			PST
SH02						PST
SH04						PST
SH05						PST
SH06						PST
SH08						PST
SH09						PST
SH11						PST
SH19						PST
SH07						PST
SH18						PST
SH22						PST
Р21						PST
SH10						PST
SH13						PST
SH15						PST
SH16						PST
SH20						PST
SH21						PST
P14	45					PST
SH12						PST
SH17						PST
SH14						PST
SH03						PST

## Sheet: stable isotopes
id	d13C_mean	d15N_mean	zone
DH1	-19.7156	7.45212	DT
DH2	-19.316	7.07894	DT
DH3	-19.68	8.81068	DT
DH4	-18.8919	7.14702	DT
DH5	-20.2233	8.19999	DT
DH6	-19.5719	8.29681	DT
DH7	-20.0724	7.07529	DT
DH8	-20.0316	6.79936	DT
DH9	-19.9581	6.79533	DT
DH10	-20.0826	6.61406	DT
DH11	-19.6484	7.12162	DT
DH12	-19.803	6.57378	DT
DH13	-19.6969	6.93078	DT
DH14	-19.9132	6.54616	DT
DH15	-19.704	6.76865	DT
DH16	-20.0249	7.66744	DT
DH17	-19.7474	6.48466	DT
DH18	-19.4727	6.83431	DT
DH19	-20.974	8.50532	DT
DH20	-19.6612	6.99171	DT
DH22	-19.852	6.85777	DT
DH23	-20.1132	8.48366	DT
DH24	-20.0311	6.78073	DT
DH25	-19.6882	6.99221	DT
DH26	-19.657	7.29881	DT
DH27	-19.2574	6.90547	DT
DH28	-19.5678	7.14702	DT
DH29	-19.839	7.05373	DT
DH30	-19.237	6.80158	DT
DH31	-20.0536	6.84293	DT
DH32	-19.8635	6.81419	DT
DH33	-19.7982	7.38202	DT
DH34	-19.6127	6.47278	DT
DH35	-20.3507	7.03555	DT
DH36	-19.7276	7.22998	DT
DH37	-19.8698	6.72799	DT
DH38	-20.2685	6.70223	DT
DH39	-19.9759	7.64007	DT
DH40	-19.081	7.87573	DT
DI1	-20.5118	8.23276	FL
DI4	-20.9604	7.92414	FL
DI7	-20.9711	8.25394	FL
DI9	-20.9395	7.99323	FL
DI10	-20.8962	8.688	FL
DI11	-19.8828	6.87117	FL
DI12	-21.4051	7.6537	FL
DI13	-21.2005	7.47733	FL
DI15	-20.7535	7.61638	FL
P1	-20.2249	5.66484	PST
P2	-19.5362	5.89794	PST
P3	-19.7032	6.8142	PST
P4	-21.2458	6.98367	PST
P5	-22.0713	7.8778	PST
P6	-21.372	7.15373	PST
P7	-17.9384	7.6335	PST
P8	-20.7807	7.47448	PST
P9	-21.2114	7.80287	PST
P10a	-19.2567	6.67816	PST
P11	-20.0196	7.35523	PST
P12	-20.1815	7.41783	PST
P13	-21.0236	8.17528	PST
P14	-21.5328	7.6029	PST
T11a	-18.7487	6.81984	PST
T12a	-19.7332	6.75202	PST
T13a	-19.6319	7.58601	PST
T14a	-20.4188	6.90173	PST
T15a	-20.4026	7.09315	PST
T16a	-22.6932	7.19162	PST
T17a	-19.751	6.6234	PST
T18a	-20.3537	7.70005	PST
T19a	-19.0505	6.74699	PST
T20a	-19.4957	7.02015	PST
T21a	-21.6412	6.57653	PST
T22a	-20.6212	6.73802	PST
T23a	-19.654	6.98128	PST
T24a	-21.687	7.52582	PST
T25a	-19.5483	7.09735	PST
T27a	-21.1919	7.20384	PST
T28	-19.7235	7.47593	PST
T29a	-21.6489	7.69791	PST
T30a	-19.8563	8.02343	PST
T31a	-21.4384	7.02569	PST
ZA1	-19.041	6.55219	DT
ZA2a	-18.8525	6.21394	DT
ZA3a	-19.1798	6.26619	DT
ZA4	-18.5473	6.8675	DT
ZA6a	-19.3605	6.99669	DT
ZA8a	-19.2536	6.50986	DT
ZA9a	-18.74	6.70379	DT
ZA10	-21.8557	8.14986	DT
ZA11	-21.3497	7.70724	DT
ZA12a	-19.284	6.0012	DT
ZA13	-20.3079	6.72796	DT
ZA14a	-20.6466	6.5947	DT
ZA15a	-20.2456	6.61236	DT
ZA16	-19.5306	7.54361	DT
ZA24	-19.0887	6.98262	DT

## Sheet: asignment to zones
number	zone
1	PTS
1	PTS
1	PTS
1	PTS
1	PTS
1	PTS
1	PTS
1	PTS
1	PTS
1	PTS
1	PTS
1	PTS
1	PTS
1	PTS
1	PTS
1	PTS
1	PTS
1	PTS
1	PTS
1	PTS
1	PTS
1	PTS
1	PTS
1	PTS
1	PTS
1	PTS
1	PTS
1	PTS
1	PTS
1	PTS
1	PTS
1	PTS
1	PTS
1	PTS
1	PTS
1	PTS
1	PTS
1	PTS
1	PTS
1	PTS
1	PTS
1	PTS
1	PTS
1	PTS
1	PTS
1	PTS
1	PTS
1	PTS
1	PTS
1	PTS
1	PTS
1	PTS
1	PTS
1	PTS
1	PTS
1	PTS
1	PTS
1	PTS
1	PTS
1	PTS
1	PTS
1	PTS
1	PTS
1	PTS
1	PTS
1	PTS
1	PTS
1	PTS
1	PTS
1	PTS
1	PTS
1	PTS
1	PTS
1	PTS
1	PTS
1	PTS
1	PTS
1	PTS
1	PTS
1	PTS
1	PTS
1	PTS
1	PTS
1	PTS
1	PTS
1	PTS
1	PTS
1	PTS
1	PTS
1	PTS
1	PTS
1	PTS
1	PTS
1	PTS
1	PTS
1	PTS
1	PTS
1	PTS
1	PTS
1	PTS
1	PTS
1	PTS
1	PTS
1	PTS
1	PTS
1	PTS
1	PTS
1	PTS
1	PTS
1	PTS
1	PTS
1	PTS
1	PTS
1	PTS
1	PTS
1	PTS
1	PTS
1	PTS
1	PTS
1	PTS
1	PTS
1	PTS
1	PTS
1	PTS
1	PTS
1	PTS
1	PTS
1	PTS
1	PTS
1	PTS
1	PTS
1	PTS
1	PTS
1	PTS
1	PTS
1	PTS
2	PTS
2	PTS
2	PTS
2	PTS
2	PTS
2	PTS
2	PTS
2	PTS
2	PTS
3	PTS
3	PTS
3	PTS
3	PTS
1	DT
1	DT
1	DT
1	DT
1	DT
1	DT
1	DT
1	DT
1	DT
1	DT
1	DT
1	DT
1	DT
1	DT
1	DT
1	DT
1	DT
1	DT
1	DT
1	DT
1	DT
1	DT
1	DT
1	DT
1	DT
1	DT
1	DT
1	DT
1	DT
1	DT
1	DT
1	DT
1	DT
1	DT
1	DT
1	DT
1	DT
1	DT
1	DT
1	DT
1	DT
1	DT
1	DT
1	DT
1	DT
1	DT
1	DT
1	DT
1	DT
1	DT
1	DT
1	DT
1	DT
1	DT
1	DT
1	DT
1	DT
1	DT
1	DT
1	DT
1	DT
1	DT
1	DT
1	DT
1	DT
1	DT
1	DT
1	DT
1	DT
1	DT
1	DT
1	DT
1	DT
1	DT
1	DT
1	DT
1	DT
1	DT
1	DT
1	DT
1	DT
1	DT
1	DT
1	DT
1	DT
1	DT
1	DT
1	DT
1	DT
1	DT
1	DT
1	DT
1	DT
1	DT
1	DT
1	DT
1	DT
1	DT
1	DT
1	DT
1	DT
1	DT
1	DT
1	DT
1	DT
1	DT
1	DT
1	DT
1	DT
1	DT
1	DT
1	DT
1	DT
1	DT
1	DT
1	DT
1	DT
1	DT
1	DT
1	DT
1	DT
1	DT
1	DT
1	DT
1	DT
1	DT
1	DT
1	DT
1	DT
1	DT
1	DT
1	DT
1	DT
1	DT
1	DT
1	DT
1	DT
1	DT
1	DT
1	DT
1	DT
1	DT
1	DT
1	DT
1	DT
1	DT
1	DT
1	DT
1	DT
1	DT
1	DT
1	DT
1	DT
1	DT
1	DT
1	DT
1	DT
1	DT
1	DT
1	DT
1	DT
1	DT
1	DT
1	DT
1	DT
1	DT
1	DT
1	DT
1	DT
1	DT
1	DT
1	DT
1	DT
1	DT
2	DT
2	DT
2	DT
2	DT
2	DT
2	DT
2	DT
2	DT
3	DT
3	DT
3	DT
3	DT
3	DT
4	DT
4	DT
4	DT
4	DT
4	DT
4	DT
5	DT
6	DT
7	DT
11	DT
1	FL
1	FL
1	FL
1	FL
1	FL
1	FL
1	FL
1	FL
1	FL
1	FL
1	FL
1	FL
1	FL
1	FL
1	FL
1	FL
1	FL
1	FL
1	FL
1	FL
1	FL
1	FL
1	FL
1	FL
1	FL
1	FL
2	FL
2	FL
2	FL
2	FL
2	FL
3	FL
3	FL
4	FL
6	FL
