# Supplementary material for: Dogs of War: The Effect of War‐Inflicted Environmental Damage on Free‐Ranging Domestic Dogs
Source: Evol Appl. 2025 Dec 5;18(12):e70182. doi: 10.1111/eva.70182 (PMC12679485; doi:10.1111/eva.70182)
Supplement: Supplementary file 1 — Data S1: Supplemental experimental procedures. [file EVA-18-e70182-s001.zip › eva70182-sup-0003-Data_file_S2.xlsx]

## Sheet: Arkusz1
Dataset	Year/century	Species	Tissue	d13C	d15N	Suess/pleistocene d13C correction	Tissue d13C correction	d13C corrected	Reference		Reference no
Ukraine (Medieval)	6th BC	dog	bone	-17.1	10.3	-2.1	-1.3	-20.5	1		1	Grandal-d’Anglade, A., Gorobets, L., García-Vázquez, A., & Ivanoff, D. V. (2021). Feeding Patterns and Management of Dogs and Chickens from Ancient to Medieval Sites of Ukraine: A Stable Isotope Analysis. Archaeologies of Animal Movement. Animals on the Move, 59-72.
Ukraine (Medieval)	3rd–2nd BC	dog	bone	-21.2	12.1	-2.1	-1.3	-24.6	1		2	Drucker DG, Stevens RE, Germonpré M, Sablin MV, Péan S, Bocherens H. Collagen stable isotopes provide insights into the end of the mammoth steppe in the central East European plains during the Epigravettian. Quaternary Research. 2018;90(3):457-469. doi:10.1017/qua.2018.40
Ukraine (Medieval)	3rd–2nd BC	dog	bone	-23.2	13.2	-2.1	-1.3	-26.6	1		3	Bol R., Pflieger C. (2002) Stable isotope (13C, 15N and 34S) analysis of the hair of modern humans and their domestic animals. Rapid Commun. Mass Spectrom. 16: 2195-2200
Ukraine (Medieval)	5th BC–2nd AD	dog	bone	-17.8	9	-2.1	-1.3	-21.2	1		4	Doan, Karolina & Schnitzler, Annik & Preston, Francesca & Griggo, Christophe & Lang, Gérard & Fabien, Belhaoues & Blaise, Emilie & Crégut, Evelyne & Frère, Stéphane & Foucras, Sylvain & Gardeisen, Armelle & Laurent, Alain & Müller, Werner & Puissant, Stéphane & Picavet, Regis & Yvinec, Jean-Hervé & Pilot, Malgorzata. (2023). Evolutionary history of the extinct wolf population from France in the c…
Ukraine (Medieval)	3rd BC–2nd AD	dog	bone	-20.1	11.8	-2.1	-1.3	-23.5	1		5	Junno, J. A., Väre, T., Tikkanen, J., Heino, M. T., Niskanen, M., Kakko, I., ... & Aspi, J. (2024). Stable isotope analyses of carbon and nitrogen in hair keratin of suspected man-eating wolves from 1880s. Scientific Reports, 14(1), 4946.
Ukraine (Medieval)	3rd BC–2nd AD	dog	bone	-18.8	9.3	-2.1	-1.3	-22.2	1		6	Pilot M, Jędrzejewski W, Sidorovich VE, Meier-Augenstein W, Hoelzel AR (2012) Dietary Differentiation and the Evolution of Population Genetic Structure in a Highly Mobile Carnivore. PLOS ONE 7(6): e39341. https://doi.org/10.1371/journal.pone.0039341
Ukraine (Medieval)	5th BC–2nd AD	dog	bone	-19.6	11.2	-2.1	-1.3	-23	1
Ukraine (Medieval)	5th BC–2nd AD	dog	bone	-19.8	11.9	-2.1	-1.3	-23.2	1
Ukraine (Medieval)	2nd -4th AD	dog	bone	-15	9	-2.1	-1.3	-18.4	1
Ukraine (Medieval)	2nd -4th AD	dog	bone	-18.8	9.6	-2.1	-1.3	-22.2	1
Ukraine (Medieval)	2nd -4th AD	dog	bone	-14.9	10.4	-2.1	-1.3	-18.3	1
Ukraine (Medieval)	2nd -4th AD	dog	bone	-15	10.1	-2.1	-1.3	-18.4	1
Ukraine (Medieval)	8th-9th AD	dog	bone	-11.5	8	-2.1	-1.3	-14.9	1
Ukraine (Medieval)	11th–12th AD	dog	bone	-16.9	9.2	-2.1	-1.3	-20.3	1
Ukraine (Medieval)	11th–12th AD	dog	bone	-19.1	8.8	-2.1	-1.3	-22.5	1
Ukraine (Medieval)	11th–12th AD	dog	bone	-16.8	8.7	-2.1	-1.3	-20.2	1
Ukraine (Medieval)	11th–12th AD	dog	bone	-18.1	9.3	-2.1	-1.3	-21.5	1
Ukraine (Medieval)	11th–12th AD	dog	bone	-15.1	9.5	-2.1	-1.3	-18.5	1
Ukraine (Medieval)	11th–12th AD	dog	bone	-17.3	9.6	-2.1	-1.3	-20.7	1
Ukraine (Medieval)	12th–13th AD	dog	bone	-19.2	10	-2.1	-1.3	-22.6	1
Ukraine (Medieval)	12th–13th AD	dog	bone	-19.3	9.9	-2.1	-1.3	-22.7	1
Ukraine (Medieval)	12th–13th AD	dog	bone	-20.7	10	-2.1	-1.3	-24.1	1
Ukraine (Medieval)	12th–13th AD	dog	bone	-19.4	9.8	-2.1	-1.3	-22.8	1
Ukraine (paleo)	Epigravettian	dog	bone	-18.7	8.4	-2.4	-1.3	-22.4	2
Ukraine (paleo)	Epigravettian	dog	bone	-18.9	5.9	-2.4	-1.3	-22.6	2
Ukraine (paleo)	Epigravettian	dog	bone	-19.3	8	-2.4	-1.3	-23	2
Ukraine (paleo)	Epigravettian	dog	bone	-19.3	8.1	-2.4	-1.3	-23	2
Ukraine (paleo)	Epigravettian	dog	bone	-18.7	7.8	-2.4	-1.3	-22.4	2
UK	2001	dog	hair	-22.6	8.1	-0.46	0	-23.06	3
UK	2001	dog	hair	-22.8	8.1	-0.44	0	-23.24	3
UK	2001	dog	hair	-21.7	8.2	-0.43	0	-22.13	3
UK	2001	dog	hair	-19.7	8.2	-0.41	0	-20.11	3
France 1878-1915	1915	wolf	hair	-21.55	8.99	-1.62	-1.3	-24.47	4
France 1878-1915	1900	wolf	hair	-21.92	8.99	-1.74	-1.3	-24.96	4
France 1878-1915	1878	wolf	hair	-20.67	11.11	-1.81	-1.3	-23.78	4
Finland 1800s	1882	wolf	hair	-21.9	9.4	-1.81	0	-23.71	5
Finland 1800s	1882	wolf	hair	-21	8.8	-1.81	0	-22.81	5
Finland 1800s	1882	wolf	hair	-19.6	10.7	-1.81	0	-21.41	5
Finland 1800s	1882	wolf	hair	-19.5	10.7	-1.81	0	-21.31	5
Finland 1800s	1882	wolf	hair	-20.4	10.3	-1.81	0	-22.21	5
Finland 1800s	1882	wolf	hair	-17	8.3	-1.81	0	-18.81	5
Finland 1800s	1882	wolf	hair	-20	8.2	-1.81	0	-21.81	5
Finland 1800s (wolf eaters)	1883	wolf	hair	-21.9	7.8	-1.81	0	-23.71	5
Finland 1800s (wolf eaters)	1884	wolf	hair	-22.3	8.3	-1.81	0	-24.11	5
Finland 1800s (wolf eaters)	1885	wolf	hair	-21.9	7.8	-1.81	0	-23.71	5
Eastern Europe	1995	wolf	muscle	-26.23	6.76	-0.57	1.3	-25.5	6
Eastern Europe	1996	wolf	muscle	-25.86	7.8	-0.54	1.3	-25.1	6
Eastern Europe	1998	wolf	muscle	-24.63	8.94	-0.49	1.3	-23.82	6
Eastern Europe	1999	wolf	muscle	-25.99	6.88	-0.48	1.3	-25.17	6
Eastern Europe	1999	wolf	muscle	-24.38	8.4	-0.48	1.3	-23.56	6
Eastern Europe	1999	wolf	muscle	-22.85	9.44	-0.48	1.3	-22.03	6
Eastern Europe	1999	wolf	muscle	-23.58	8.45	-0.48	1.3	-22.76	6
Eastern Europe	1999	wolf	muscle	-23.89	8.39	-0.48	1.3	-23.07	6
Eastern Europe	1999	wolf	muscle	-24.22	8.34	-0.48	1.3	-23.4	6
Eastern Europe	1999	wolf	muscle	-23.66	8.66	-0.48	1.3	-22.84	6
Eastern Europe	1999	wolf	muscle	-23.93	8.64	-0.48	1.3	-23.11	6
Eastern Europe	1998	wolf	muscle	-24.66	9	-0.49	1.3	-23.85	6
Eastern Europe	1998	wolf	muscle	-25.68	8.81	-0.49	1.3	-24.87	6
Eastern Europe	1999	wolf	muscle	-25.41	9.24	-0.48	1.3	-24.59	6
Eastern Europe	1999	wolf	muscle	-25.12	9.37	-0.48	1.3	-24.3	6
Eastern Europe	1999	wolf	muscle	-25.84	9.4	-0.48	1.3	-25.02	6
Eastern Europe	1999	wolf	muscle	-25.22	9.94	-0.48	1.3	-24.4	6
Eastern Europe	1999	wolf	muscle	-23.6	9.22	-0.48	1.3	-22.78	6
Eastern Europe	1999	wolf	muscle	-25.55	8.95	-0.48	1.3	-24.73	6
Eastern Europe	1999	wolf	muscle	-23.8	9.8	-0.48	1.3	-22.98	6
Eastern Europe	1999	wolf	muscle	-22.76	10.15	-0.48	1.3	-21.94	6
Eastern Europe	1999	wolf	muscle	-23.93	10.72	-0.48	1.3	-23.11	6
Eastern Europe	1999	wolf	muscle	-25.38	9.65	-0.48	1.3	-24.56	6
Eastern Europe	1999	wolf	muscle	-23.21	9.6	-0.48	1.3	-22.39	6
Eastern Europe	1999	wolf	muscle	-23.17	9.87	-0.48	1.3	-22.35	6
Eastern Europe	1999	wolf	muscle	-22.7	9.41	-0.48	1.3	-21.88	6
Eastern Europe	1999	wolf	muscle	-23.64	9.06	-0.48	1.3	-22.82	6
Eastern Europe	1999	wolf	muscle	-23.87	10	-0.48	1.3	-23.05	6
Eastern Europe	1999	wolf	muscle	-23.59	10.08	-0.48	1.3	-22.77	6
Eastern Europe	1999	wolf	muscle	-23	10.27	-0.48	1.3	-22.18	6
Eastern Europe	1999	wolf	muscle	-23.7	8.91	-0.48	1.3	-22.88	6
Eastern Europe	1999	wolf	muscle	-23.36	9.83	-0.48	1.3	-22.54	6
Eastern Europe	1999	wolf	muscle	-23.45	9.36	-0.48	1.3	-22.63	6
Eastern Europe	1999	wolf	muscle	-22.79	10.3	-0.48	1.3	-21.97	6
Eastern Europe	2000	wolf	muscle	-26.22	6.11	-0.47	1.3	-25.39	6
Eastern Europe	2000	wolf	muscle	-23.38	9.85	-0.47	1.3	-22.55	6
Eastern Europe	2000	wolf	muscle	-23.31	9.68	-0.47	1.3	-22.48	6
Eastern Europe	2000	wolf	muscle	-22.59	10.18	-0.47	1.3	-21.76	6
Eastern Europe	2000	wolf	muscle	-23.25	9.83	-0.47	1.3	-22.42	6
Eastern Europe	2000	wolf	muscle	-23.85	10.14	-0.47	1.3	-23.02	6
Eastern Europe	2000	wolf	muscle	-24.18	9.86	-0.47	1.3	-23.35	6
Eastern Europe	2000	wolf	muscle	-24.24	9.53	-0.47	1.3	-23.41	6
Eastern Europe	2000	wolf	muscle	-24.03	9.7	-0.47	1.3	-23.2	6
Eastern Europe	2000	wolf	muscle	-25.25	8.07	-0.47	1.3	-24.42	6
Eastern Europe	2000	wolf	muscle	-24.08	8.09	-0.47	1.3	-23.25	6
Eastern Europe	2000	wolf	muscle	-23.05	10.1	-0.47	1.3	-22.22	6
Eastern Europe	2000	wolf	muscle	-25.5	9.15	-0.47	1.3	-24.67	6
Eastern Europe	2000	wolf	muscle	-24.91	8.34	-0.47	1.3	-24.08	6
Eastern Europe	2000	wolf	muscle	-25.33	8.82	-0.47	1.3	-24.5	6
Eastern Europe	2000	wolf	muscle	-23.84	9.12	-0.47	1.3	-23.01	6
Eastern Europe	2000	wolf	muscle	-24.2	11.33	-0.47	1.3	-23.37	6
Eastern Europe	2000	wolf	muscle	-25.03	8.88	-0.47	1.3	-24.2	6
Eastern Europe	2000	wolf	muscle	-24.82	9.86	-0.47	1.3	-23.99	6
Eastern Europe	2000	wolf	muscle	-22.35	9.8	-0.47	1.3	-21.52	6
Eastern Europe	2000	wolf	muscle	-24.31	9.92	-0.47	1.3	-23.48	6
Eastern Europe	2000	wolf	muscle	-24.77	9.84	-0.47	1.3	-23.94	6
Eastern Europe	2000	wolf	muscle	-23.97	9.02	-0.47	1.3	-23.14	6
Eastern Europe	2000	wolf	muscle	-23.15	9.14	-0.47	1.3	-22.32	6
Eastern Europe	2000	wolf	muscle	-23.15	9.58	-0.47	1.3	-22.32	6
Eastern Europe	2000	wolf	muscle	-24.03	8.84	-0.47	1.3	-23.2	6
Eastern Europe	2000	wolf	muscle	-24.33	9.32	-0.47	1.3	-23.5	6
Eastern Europe	2000	wolf	muscle	-24.12	9.09	-0.47	1.3	-23.29	6
Eastern Europe	2000	wolf	muscle	-22.72	9.7	-0.47	1.3	-21.89	6
Eastern Europe	2000	wolf	muscle	-24.87	8.51	-0.47	1.3	-24.04	6
Eastern Europe	2000	wolf	muscle	-24.69	9.54	-0.47	1.3	-23.86	6
Eastern Europe	2000	wolf	muscle	-24.47	8.49	-0.47	1.3	-23.64	6
Eastern Europe	2000	wolf	muscle	-25.15	7.05	-0.47	1.3	-24.32	6
Eastern Europe	2000	wolf	muscle	-23.92	9.77	-0.47	1.3	-23.09	6
Eastern Europe	2000	wolf	muscle	-24.58	8.4	-0.47	1.3	-23.75	6
Eastern Europe	2000	wolf	muscle	-22.6	10.32	-0.47	1.3	-21.77	6
Eastern Europe	2000	wolf	muscle	-22.61	10.21	-0.47	1.3	-21.78	6
Eastern Europe	2000	wolf	muscle	-24.05	10.63	-0.47	1.3	-23.22	6
Eastern Europe	2000	wolf	muscle	-24.09	10.2	-0.47	1.3	-23.26	6
Eastern Europe	2000	wolf	muscle	-22.76	11.16	-0.47	1.3	-21.93	6
Eastern Europe	2000	wolf	muscle	-23.98	9.73	-0.47	1.3	-23.15	6
Eastern Europe	2000	wolf	muscle	-23.9	11.93	-0.47	1.3	-23.07	6
Eastern Europe	2000	wolf	muscle	-25.8	8.02	-0.47	1.3	-24.97	6
Eastern Europe	2001	wolf	muscle	-25.07	8.78	-0.46	1.3	-24.23	6
Eastern Europe	2001	wolf	muscle	-24.08	10.69	-0.46	1.3	-23.24	6
Eastern Europe	2001	wolf	muscle	-23.72	9.4	-0.46	1.3	-22.88	6
Eastern Europe	2001	wolf	muscle	-23.57	11.41	-0.46	1.3	-22.73	6
Eastern Europe	2001	wolf	muscle	-23.19	9.43	-0.46	1.3	-22.35	6
Eastern Europe	2001	wolf	muscle	-23.79	8.27	-0.46	1.3	-22.95	6
Eastern Europe	2001	wolf	muscle	-24.73	9.46	-0.46	1.3	-23.89	6
Eastern Europe	2001	wolf	muscle	-24.66	9.3	-0.46	1.3	-23.82	6
Eastern Europe	2001	wolf	muscle	-23.85	9.44	-0.46	1.3	-23.01	6
Eastern Europe	2001	wolf	muscle	-23.65	9.88	-0.46	1.3	-22.81	6
Eastern Europe	2001	wolf	muscle	-22.41	9.73	-0.46	1.3	-21.57	6
Eastern Europe	2001	wolf	muscle	-23.57	9.47	-0.46	1.3	-22.73	6
Eastern Europe	2001	wolf	muscle	-23.99	8.49	-0.46	1.3	-23.15	6
Eastern Europe	2001	wolf	muscle	-23.63	11.3	-0.46	1.3	-22.79	6
Eastern Europe	2001	wolf	muscle	-23.58	8.19	-0.46	1.3	-22.74	6
Eastern Europe	2001	wolf	muscle	-23.94	9.47	-0.46	1.3	-23.1	6
Eastern Europe	2001	wolf	muscle	-23.45	9.42	-0.46	1.3	-22.61	6
Eastern Europe	2001	wolf	muscle	-23.33	9.6	-0.46	1.3	-22.49	6
Eastern Europe	2001	wolf	muscle	-24.35	10.44	-0.46	1.3	-23.51	6
Eastern Europe	2002	wolf	muscle	-23.33	9.76	-0.44	1.3	-22.47	6
Eastern Europe	2002	wolf	muscle	-24.33	9.06	-0.44	1.3	-23.47	6
Eastern Europe	2002	wolf	muscle	-24.53	8.6	-0.44	1.3	-23.67	6
Eastern Europe	2002	wolf	muscle	-24.35	8.69	-0.44	1.3	-23.49	6
Eastern Europe	2002	wolf	muscle	-24.06	8.61	-0.44	1.3	-23.2	6
Eastern Europe	2002	wolf	muscle	-24.07	7.99	-0.44	1.3	-23.21	6
Eastern Europe	2002	wolf	muscle	-24.64	7.66	-0.44	1.3	-23.78	6
Eastern Europe	2001	wolf	muscle	-20.27	11.35	-0.46	1.3	-19.43	6
Eastern Europe	2003	wolf	muscle	-24.07	8.26	-0.43	1.3	-23.2	6
Eastern Europe	2003	wolf	muscle	-24.27	8.55	-0.43	1.3	-23.4	6
Eastern Europe	2003	wolf	muscle	-24.1	8.78	-0.43	1.3	-23.23	6
Eastern Europe	2003	wolf	muscle	-24.54	8.87	-0.43	1.3	-23.67	6
Eastern Europe	2003	wolf	muscle	-24.25	9.15	-0.43	1.3	-23.38	6
Eastern Europe	2003	wolf	muscle	-24.56	8.34	-0.43	1.3	-23.69	6
